# Supplementary material for: Advanced practice providers versus medical residents as leaders of rapid response teams: A 12-month retrospective analysis
Source: PLoS One. 2022 Aug 23;17(8):e0273197. doi: 10.1371/journal.pone.0273197 (PMC9398002; doi:10.1371/journal.pone.0273197)
Supplement: S1 Data — (XLSX) [file pone.0273197.s001.xlsx]

## Sheet: Data
Deceased_24h	Deceased_on_ward_24h	Alive_on_ward_No_longer_triggering_vs_still_triggering_24h	Age	Gender	Height_meters	Height	Weight	BMI_calculated	Diabetes_mellitus	Liver_disease	Solid_tumor	Metastatic_tumor	AIDS	Moderate_to_Severe_Chronic_Kidney_Disease	Congestive_Heart_Failure	Myocardial_infarction	COPD	Peripheral_vascular_disease	CVA_TIA	Dementia	Hemiplegia	Connective_tissue_disease	Leukemia	Malignant_lymphoma	Peptic_ulcer_disease	CCI_totalscore	CCI_estimated_10_year_survival	RRT_location	RRT_specialism	Specialism_code	RRT_admitted_ICU	Hospital_LOS	LOS_hospital_RRT	LOS_RRT_hospital	ICU_LOS	Time_RRT_ICUadmission	Time_RRT_intubation	ICU_AB_changed	Time_RRT_ABswitch	Time_RRT_Arterialline	Time_RRT_CVL	Time_RRT_sedation	ICU_readmission	ICU_elective_during_hospitalstay	ICU_Acute_adm_total	ICU_admission_total	EWS_RRT	RRT_wardphysicianpresent	RRT_wardsupervisorconsulted
0	0	0	74	1	1.72	172	97	32.788	0	0	1	0	0	0	0	0	0	0	0	0	0	0	0	#NULL!	0	5	21	2	MDL	9	1	35	17	18	1	1	#NULL!	0	#NULL!	3	3	#NULL!	0	0	1	1	7	yes	yes
1	1	1	75	1	1.92	192	104	28.2118	0	0	1	0	0	0	0	0	0	0	1	0	0	0	0	#NULL!	0	6	2	2	NEU	8	0	1	1	1	#NULL!	#NULL!	#NULL!	#NULL!	#NULL!	#NULL!	#NULL!	#NULL!	0	0	0	0	5	yes	yes
1	1	1	76	1	1.62	162	78	29.7211	0	0	0	0	0	0	0	0	0	0	0	0	0	0	0	#NULL!	0	3	77	1	SEH	18	0	1	1	0	#NULL!	#NULL!	#NULL!	#NULL!	#NULL!	#NULL!	#NULL!	#NULL!	0	0	0	0	1	yes	yes
0	0	0	82	1	1.66	166	79	28.6689	0	0	0	0	0	0	0	1	0	0	0	0	0	0	0	#NULL!	0	5	21	2	ACH	1	0	49	22	27	#NULL!	#NULL!	#NULL!	#NULL!	#NULL!	#NULL!	#NULL!	#NULL!	0	0	0	0	3	yes	yes
0	0	0	60	2	1.54	154	51	21.5045	0	0	0	1	0	0	0	0	0	0	0	0	0	0	0	#NULL!	0	8	0	2	INT	2	1	14	5	9	0	1	#NULL!	0	#NULL!	#NULL!	#NULL!	#NULL!	0	0	1	1	4	no	no
0	0	0	29	2	1.62	162	55	20.9572	2	0	0	0	0	0	0	0	0	0	0	0	0	0	0	#NULL!	0	2	90	1	SEH	18	1	6	1	5	1	2	#NULL!	0	#NULL!	6	#NULL!	#NULL!	0	0	1	1	5	yes	yes
0	0	0	68	2	1.6	160	71	27.7344	1	0	0	0	0	0	0	0	0	0	0	0	0	0	0	#NULL!	0	3	77	2	INT	2	1	19	1	18	6	1	9	1	9	9	9	9	0	0	1	1	4	yes	yes
0	0	0	61	1	1.78	178	115	36.2959	0	0	0	0	0	0	0	0	0	0	0	0	1	1	0	#NULL!	0	4	21	3	Centrale hal	17	0	2	1	1	#NULL!	#NULL!	#NULL!	0	#NULL!	#NULL!	#NULL!	#NULL!	0	0	0	0	1	no	no
0	0	0	70	1	1.93	193	86	23.0879	0	0	0	0	0	0	0	0	1	0	0	0	0	0	0	#NULL!	0	4	53	2	CTC	5	0	10	4	6	#NULL!	#NULL!	#NULL!	#NULL!	#NULL!	#NULL!	#NULL!	#NULL!	0	0	0	0	6	yes	yes
0	0	0	73	1	1.63	163	81	30.4867	0	0	1	0	0	0	0	1	0	0	0	0	0	0	0	#NULL!	0	6	2	2	URO	10	1	1	1	0	0	1	#NULL!	0	#NULL!	#NULL!	#NULL!	#NULL!	0	0	1	1	5	yes	yes
0	0	0	85	2	1.65	165	65	23.8751	0	0	0	1	0	1	0	0	0	0	0	0	0	0	0	#NULL!	0	12	0	1	MDL	9	1	15	1	14	0	1	#NULL!	0	#NULL!	#NULL!	#NULL!	#NULL!	0	0	1	1	3	yes	yes
0	0	0	49	2	1.76	176	65	20.984	0	0	0	1	0	0	0	0	0	0	0	0	0	0	0	#NULL!	0	6	2	2	INT	2	0	2	1	1	#NULL!	#NULL!	#NULL!	#NULL!	#NULL!	#NULL!	#NULL!	#NULL!	0	0	0	0	1	yes	yes
0	0	1	69	1	1.93	193	96.9	26.0141	0	0	0	0	0	0	0	1	0	0	0	0	0	0	0	0	0	3	53	2	CTC	5	0	8	3	5	#NULL!	#NULL!	#NULL!	#NULL!	#NULL!	#NULL!	#NULL!	#NULL!	0	1	0	1	2	yes	yes
0	0	0	77	2	1.65	165	62	22.7732	1	0	0	0	0	0	0	0	0	1	0	1	0	0	0	#NULL!	0	6	2	2	LON	4	1	11	10	1	#NULL!	1	#NULL!	1	7	2	2	#NULL!	0	0	2	2	3	yes	yes
0	0	0	35	2	1.72	172	115	38.8724	0	0	0	0	0	0	0	0	0	0	0	0	0	0	0	#NULL!	0	0	98	2	ACH	1	1	18	11	7	0	1	2	0	#NULL!	2	2	2	0	0	2	2	3	yes	yes
1	1	2	90	1	1.73	173	78	26.0617	0	0	0	0	0	0	0	0	0	0	0	0	0	0	0	#NULL!	0	4	53	1	SEH	18	0	0	0	0	#NULL!	#NULL!	#NULL!	0	#NULL!	#NULL!	#NULL!	#NULL!	0	0	0	0	11	yes	yes
1	1	1	82	1	1.8	180	90	27.7778	0	0	0	0	0	0	0	1	0	0	0	0	0	0	0	#NULL!	0	5	21	2	INT	2	1	4	4	0	0	1	#NULL!	0	#NULL!	#NULL!	#NULL!	#NULL!	0	0	1	1	5	yes	yes
0	0	0	75	1	1.72	172	81	27.3797	0	0	0	0	0	1	0	0	0	0	0	0	0	0	0	#NULL!	0	5	#NULL!	2	LON	4	1	8	3	6	5	1	31	1	31	31	31	31	0	0	1	1	#NULL!	yes	yes
0	0	0	76	1	1.75	175	85	27.7551	0	0	1	0	0	0	0	0	1	0	0	0	0	0	0	#NULL!	1	7	0	1	SEH	18	1	2	0	2	0	1	3	0	#NULL!	#NULL!	#NULL!	3	0	0	1	1	1	yes	yes
1	1	0	75	2	1.64	164	96	35.693	1	0	1	0	0	1	0	0	0	0	0	0	0	0	0	#NULL!	0	8	0	2	ACH	1	1	38	37	1	1	0	#NULL!	1	0	1	1	#NULL!	0	0	1	1	4	yes	yes
0	0	0	80	1	1.82	182	100	30.1896	0	0	1	0	0	0	1	0	1	0	0	0	0	0	0	#NULL!	0	8	0	2	LON	4	1	9	1	8	0	1	#NULL!	0	#NULL!	#NULL!	#NULL!	#NULL!	0	0	1	1	1	yes	yes
0	0	1	79	2	1.6	160	72	28.125	0	0	1	0	0	0	0	0	0	1	1	0	0	0	0	#NULL!	0	8	0	2	NEU	8	0	8	2	6	#NULL!	#NULL!	#NULL!	#NULL!	#NULL!	#NULL!	#NULL!	#NULL!	0	0	0	0	4	yes
0	0	0	48	1	#NULL!	#NULL!	#NULL!	#NULL!	0	0	0	0	0	0	0	0	0	0	0	0	0	0	0	#NULL!	0	0	98	1	INT/SEH	2	1	1	1	0	0	1	#NULL!	0	#NULL!	#NULL!	#NULL!	#NULL!	0	0	1	1	2	yes	yes
0	0	0	57	1	1.67	167	70	25.0995	0	0	0	0	0	0	0	0	0	0	0	0	0	0	0	#NULL!	0	1	96	1	SEH	18	1	5	1	4	0	2	#NULL!	1	2	#NULL!	#NULL!	#NULL!	0	0	0	1	2	yes	yes
0	0	0	79	1	1.71	171	72	24.623	0	0	0	0	0	0	0	0	0	0	0	0	0	0	0	#NULL!	0	3	77	2	INT	2	0	9	2	7	#NULL!	#NULL!	#NULL!	#NULL!	#NULL!	#NULL!	#NULL!	#NULL!	0	0	0	0	6	yes	yes
0	0	0	68	2	1.68	168	71	25.1559	1	0	0	0	0	0	0	0	1	0	0	0	0	0	0	#NULL!	0	4	53	2	INT	2	0	9	3	6	#NULL!	#NULL!	#NULL!	#NULL!	#NULL!	#NULL!	#NULL!	#NULL!	0	0	0	0	3	yes	yes
0	0	0	80	1	1.76	176	87	28.0863	0	0	0	0	0	0	0	0	0	0	0	0	0	0	0	#NULL!	0	4	53	2	CTC	5	1	22	5	17	4	1	#NULL!	0	#NULL!	1	#NULL!	#NULL!	1	0	1	1	9	yes
1	1	1	75	1	1.75	175	92	30.0408	0	0	0	0	0	0	0	0	0	0	1	0	0	0	0	#NULL!	0	4	53	2	DIA	14	1	10	9	1	1	1	24	1	1	24	1	#NULL!	0	0	1	1	4	yes	yes
0	0	0	64	1	1.85	185	75	21.9138	0	0	1	0	0	0	0	0	0	0	0	0	0	0	0	#NULL!	0	4	53	1	SEH	18	1	4	1	3	0	2	#NULL!	0	#NULL!	#NULL!	#NULL!	#NULL!	0	0	1	1	1	yes	yes
0	0	0	78	2	1.57	157	54	21.9076	0	0	1	0	0	0	0	0	0	0	0	0	0	0	0	#NULL!	0	5	21	2	ACH	1	1	22	10	12	12	1	#NULL!	0	#NULL!	1	#NULL!	#NULL!	0	1	1	2	6	yes	yes
0	0	0	72	2	1.59	159	64	25.3155	0	0	0	0	0	0	1	0	1	0	0	0	0	0	0	#NULL!	0	5	21	1	SEH	18	1	13	1	12	5	3	3	0	#NULL!	3	3	3	0	0	1	1	4	yes	yes
1	1	2	74	1	1.72	172	100	33.8021	0	0	1	0	0	0	0	0	0	0	0	0	0	0	0	#NULL!	0	5	21	2	MDL	9	0	35	35	0	#NULL!	#NULL!	#NULL!	#NULL!	#NULL!	#NULL!	#NULL!	#NULL!	0	0	1	1	3	yes	no
1	1	2	63	2	1.63	163	110	41.4016	0	0	1	0	0	0	0	1	1	0	0	0	0	0	0	#NULL!	0	6	2	2	LON	4	0	12	13	-1	#NULL!	#NULL!	#NULL!	#NULL!	#NULL!	#NULL!	#NULL!	#NULL!	#NULL!	2	0	0	9	yes	yes
0	0	0	79	1	1.62	162	75	28.578	0	0	1	0	0	1	0	1	0	0	1	0	0	0	0	#NULL!	0	9	0	2	ACH	1	0	28	10	18	#NULL!	#NULL!	#NULL!	#NULL!	#NULL!	#NULL!	#NULL!	#NULL!	0	1	0	1	4	yes
0	0	0	78	2	1.6	160	73	28.5156	1	2	0	0	0	1	1	0	0	0	0	0	0	0	0	#NULL!	0	10	0	2	MDL	9	1	35	8	27	4	1	#NULL!	0	#NULL!	1	#NULL!	#NULL!	0	0	1	1	5	yes	yes
0	0	1	70	1	1.78	178	91.2	28.7842	0	0	0	0	0	0	0	0	0	0	0	0	0	0	0	0	0	0	77	1	SEH	18	0	6	1	5	#NULL!	#NULL!	#NULL!	#NULL!	#NULL!	#NULL!	#NULL!	#NULL!	0	0	0	0	1	yes	yes
0	0	0	22	2	#NULL!	#NULL!	#NULL!	#NULL!	0	0	0	0	0	0	0	0	0	0	0	0	0	0	0	#NULL!	0	0	98	2	GYN	12	1	1	1	0	0	1	#NULL!	0	#NULL!	1	#NULL!	#NULL!	0	0	1	1	5	yes	yes
0	0	0	38	2	1.6	160	60	23.4375	0	0	0	0	0	0	0	0	0	0	0	0	0	0	0	#NULL!	0	0	98	1	SEH	18	1	1	1	0	0	1	#NULL!	0	#NULL!	#NULL!	#NULL!	#NULL!	0	0	1	1	8	yes	yes
0	0	0	46	1	#NULL!	#NULL!	#NULL!	#NULL!	0	0	0	0	0	0	0	0	0	0	0	0	0	0	0	#NULL!	0	0	98	1	SEH	18	1	1	1	0	0	1	#NULL!	0	#NULL!	#NULL!	#NULL!	#NULL!	0	0	1	1	3	yes	yes
0	0	0	43	1	1.86	186	91	26.3036	0	0	0	0	0	0	0	0	0	0	0	0	0	0	0	#NULL!	0	0	98	2	ACH	1	1	32	8	24	7	1	#NULL!	0	#NULL!	#NULL!	#NULL!	#NULL!	0	0	1	1	5	yes	yes
0	0	0	70	1	1.58	158	76	30.4438	0	0	0	0	0	0	0	0	0	0	0	0	0	0	0	#NULL!	0	1	96	2	INT	2	1	8	1	7	0	1	#NULL!	0	#NULL!	#NULL!	#NULL!	#NULL!	0	0	1	1	1	yes	yes
0	0	#NULL!	52	1	1.9	190	101	27.9778	0	0	0	0	0	0	0	0	0	0	0	0	0	0	0	#NULL!	0	1	96	1	SEH	18	1	1	1	0	0	1	#NULL!	0	#NULL!	#NULL!	#NULL!	#NULL!	0	0	1	1	1	yes	yes
0	0	0	51	1	1.75	175	90	29.3878	0	0	0	0	0	0	0	0	0	0	0	0	0	0	0	#NULL!	0	1	96	1	SEH/ACH	1	1	15	1	14	1	1	#NULL!	0	#NULL!	#NULL!	#NULL!	#NULL!	0	0	1	1	7	yes	yes
0	0	1	56	2	1.7	170	61	21.1073	0	0	0	0	0	0	0	0	0	0	0	0	0	0	0	#NULL!	0	1	96	2	LON	4	0	10	1	9	#NULL!	#NULL!	#NULL!	#NULL!	#NULL!	#NULL!	#NULL!	#NULL!	0	0	0	0	4	yes	yes
0	0	0	65	1	1.7	170	70	24.2215	1	0	0	0	0	0	0	1	0	0	0	0	0	0	0	0	0	2	2	2	INT	2	0	34	11	23	#NULL!	#NULL!	#NULL!	#NULL!	#NULL!	#NULL!	#NULL!	#NULL!	0	0	2	2	5	yes	yes
0	0	2	66	1	1.83	183	93	27.7703	0	0	0	0	0	0	1	1	0	0	0	0	0	0	0	0	0	2	96	1	SEH/INT	2	1	46	1	45	1	1	#NULL!	0	#NULL!	3	3	#NULL!	1	1	1	2	1	yes	yes
0	0	0	86	1	1.67	167	79	28.3266	2	0	0	0	0	0	0	0	0	0	0	0	0	0	0	#NULL!	0	2	2	2	INT	2	0	9	2	8	#NULL!	#NULL!	#NULL!	#NULL!	#NULL!	#NULL!	#NULL!	#NULL!	0	0	0	0	5	yes
1	1	1	63	2	1.69	169	63	22.0581	0	0	0	0	0	0	0	0	0	0	0	0	0	1	0	#NULL!	0	2	77	2	NEU	8	1	1	1	0	0	0	0	0	#NULL!	0	1	#NULL!	0	0	1	1	11	yes	yes
0	0	0	56	1	1.78	178	79	24.9337	0	0	0	0	0	0	0	0	1	0	0	0	0	0	0	#NULL!	0	2	90	2	LON	4	1	5	1	4	0	1	#NULL!	1	1	#NULL!	#NULL!	#NULL!	0	0	1	1	8	yes	yes
0	0	1	64	1	1.8	180	112	34.5679	0	0	0	0	0	0	0	0	0	0	0	0	0	0	0	#NULL!	0	2	90	1	SEH	18	0	20	1	19	#NULL!	#NULL!	#NULL!	#NULL!	#NULL!	#NULL!	#NULL!	#NULL!	0	0	0	0	5	yes	no
0	0	0	64	2	1.67	167	62	22.231	1	0	0	0	0	0	0	0	0	0	0	0	0	0	0	#NULL!	0	3	77	2	PSY	13	1	61	1	60	34	1	364	0	#NULL!	196	196	#NULL!	1	0	2	2	5	yes	yes
0	0	0	47	2	1.5	150	98	43.5556	0	0	0	0	0	1	1	0	0	0	0	0	0	0	0	#NULL!	0	3	77	1	SEH/INT	2	1	9	1	8	0	1	#NULL!	0	#NULL!	#NULL!	#NULL!	#NULL!	0	0	1	1	7	yes	yes
0	0	0	66	2	1.57	157	64	25.9645	0	0	0	0	0	0	0	0	1	0	0	0	0	1	0	#NULL!	0	3	53	2	INT	2	0	24	5	19	#NULL!	#NULL!	#NULL!	#NULL!	#NULL!	#NULL!	#NULL!	#NULL!	0	0	0	0	2	yes
0	0	0	70	1	1.84	184	131	38.6933	0	0	0	0	0	0	0	0	1	0	0	0	0	0	0	#NULL!	0	4	53	2	ACH	1	1	31	10	21	7	1	1	1	1	1	1	1	0	0	1	1	7	yes
0	0	0	59	2	1.63	163	64	24.0882	0	0	1	0	0	0	0	0	0	0	0	0	0	0	0	#NULL!	0	4	53	2	ACH	1	1	9	3	6	1	1	#NULL!	0	#NULL!	7	7	#NULL!	0	1	0	0	3	yes	yes
0	0	0	81	2	1.57	157	51	20.6905	0	0	0	0	0	0	0	0	0	0	0	0	0	0	0	#NULL!	0	4	53	2	NEU	8	1	31	13	18	0	1	#NULL!	0	#NULL!	#NULL!	#NULL!	#NULL!	0	0	1	1	9	yes	yes
0	0	0	59	2	1.65	165	100	36.7309	0	0	0	0	0	0	1	1	0	0	1	0	0	1	0	#NULL!	0	4	21	1	SEH	18	1	7	0	7	2	2	#NULL!	1	2	#NULL!	#NULL!	#NULL!	0	0	1	1	6	yes	yes
0	0	0	72	2	1.61	161	133	51.3097	1	0	0	0	0	0	0	0	1	0	0	0	0	0	0	#NULL!	0	5	21	1	SEH/LONG	4	1	6	0	6	0	2	#NULL!	0	#NULL!	#NULL!	#NULL!	#NULL!	0	0	1	1	3	yes	yes
0	0	0	64	1	1.8	180	73	22.5309	1	0	0	0	0	0	0	1	1	0	0	0	0	0	0	#NULL!	0	5	21	1	SEH	18	1	11	4	7	0	1	#NULL!	0	#NULL!	#NULL!	#NULL!	#NULL!	1	0	2	2	2	yes
0	0	0	67	1	1.76	176	61	19.6927	1	0	1	0	0	0	0	0	0	0	0	0	0	0	0	#NULL!	0	5	21	2	INT	2	0	10	3	7	#NULL!	#NULL!	#NULL!	#NULL!	#NULL!	#NULL!	#NULL!	#NULL!	0	0	0	0	2	yes	yes
0	0	0	63	1	1.74	174	77	25.4327	0	0	1	0	0	0	0	1	0	0	0	0	0	0	0	#NULL!	0	5	21	1	SEH	18	1	-351	-364	13	0	1	#NULL!	0	#NULL!	#NULL!	#NULL!	#NULL!	0	0	1	1	2	yes	no
0	0	0	73	1	1.84	184	70	20.6758	0	0	0	0	0	0	1	1	0	0	0	0	0	0	0	#NULL!	0	5	21	2	CTC	5	0	10	4	6	#NULL!	#NULL!	#NULL!	#NULL!	#NULL!	#NULL!	#NULL!	#NULL!	0	1	0	1	3	yes
0	0	0	80	1	1.81	181	87	26.556	0	0	1	0	0	0	0	0	0	0	0	0	0	0	0	#NULL!	0	6	2	2	ACH	1	1	5	0	5	2	1	#NULL!	0	#NULL!	1	#NULL!	#NULL!	0	0	1	1	4	yes
0	0	0	76	2	1.75	175	105	34.2857	0	0	1	0	0	0	0	0	1	0	0	0	0	0	0	#NULL!	0	6	2	1	SEH	18	1	1	1	0	0	1	#NULL!	0	#NULL!	#NULL!	#NULL!	#NULL!	0	0	1	1	3	yes	yes
0	0	0	75	1	1.76	176	78	25.1808	0	0	0	0	0	0	1	1	1	0	0	0	0	0	0	#NULL!	0	6	2	2	CAR	3	0	20	12	8	#NULL!	#NULL!	#NULL!	#NULL!	#NULL!	#NULL!	#NULL!	#NULL!	0	0	0	0	7	yes	no
0	0	0	66	1	1.75	175	65	21.2245	0	0	0	0	0	0	1	1	1	1	0	0	0	0	0	#NULL!	0	6	2	2	INT	2	0	15	10	5	#NULL!	#NULL!	#NULL!	#NULL!	#NULL!	#NULL!	#NULL!	#NULL!	0	0	0	0	4	yes	yes
0	0	0	59	2	1.7	170	51	17.6471	2	0	0	0	0	0	1	0	1	1	0	0	0	0	0	#NULL!	0	7	0	2	ACH	1	1	19	14	5	1	1	#NULL!	0	#NULL!	1	1	#NULL!	0	0	1	1	4	yes	yes
0	0	0	79	1	1.82	182	87	26.2649	1	0	0	0	0	1	0	1	0	0	0	0	0	0	0	#NULL!	0	7	0	2	CAR	3	1	16	6	10	3	0	#NULL!	1	0	#NULL!	0	#NULL!	0	0	1	1	2	no	yes
0	0	2	58	1	1.62	162	61.7	23.5101	1	1	0	0	0	1	1	0	0	1	0	0	0	0	0	0	1	8	53	1	SEH/MDL	9	1	9	1	8	2	2	2	0	#NULL!	2	#NULL!	2	1	0	1	1	2	yes	yes
0	0	0	92	1	1.7	170	64	22.1453	2	0	0	0	0	1	1	0	1	0	0	0	0	0	0	#NULL!	0	10	0	2	ORT	7	0	3	1	2	#NULL!	#NULL!	#NULL!	#NULL!	#NULL!	#NULL!	#NULL!	#NULL!	0	0	0	0	7	yes	yes
0	0	0	78	1	1.68	168	87	30.8248	1	0	1	0	0	1	1	0	1	0	0	0	0	0	0	#NULL!	0	10	0	2	LON	4	1	13	7	6	6	1	1	1	1	1	1	1	0	0	1	1	5	yes
0	0	0	75	1	1.73	173	80	26.7299	0	0	0	1	0	0	0	0	0	0	1	0	0	0	0	#NULL!	0	10	0	2	ACH	1	1	68	34	34	-5	1	#NULL!	0	#NULL!	#NULL!	#NULL!	#NULL!	1	0	2	2	6	no
0	0	1	77	2	1.49	149	49	22.0711	0	0	0	1	0	0	0	0	0	0	1	0	0	0	0	#NULL!	0	10	0	2	ACH	1	1	15	2	13	0	1	#NULL!	0	#NULL!	#NULL!	#NULL!	#NULL!	0	0	1	1	1	yes	yes
0	0	2	25	1	1.75	175	75	24.4898	0	0	0	0	0	0	0	0	0	0	0	0	0	0	0	0	0	0	96	2	INT	2	1	10	1	9	4	2	#NULL!	1	0	3	39	#NULL!	1	0	1	1	7	yes	yes
0	0	2	74	1	1.75	175	#NULL!	#NULL!	0	0	0	0	0	0	0	0	0	0	0	0	0	0	0	0	0	0	77	1	SEH	18	1	1	1	0	0	1	#NULL!	0	#NULL!	#NULL!	#NULL!	#NULL!	1	0	1	1	1	yes	yes
0	0	2	25	1	1.8	180	61	18.8272	0	0	0	0	0	0	0	0	0	0	0	0	0	0	0	0	0	0	96	1	SEH/MDL	9	1	15	0	15	14	3	#NULL!	0	#NULL!	#NULL!	#NULL!	#NULL!	1	0	1	1	4	yes	yes
0	0	1	71	1	1.7	170	72.1	24.9481	0	0	0	0	0	0	0	0	0	0	0	0	0	0	0	0	0	0	53	2	LON	4	0	23	12	11	#NULL!	#NULL!	#NULL!	#NULL!	#NULL!	#NULL!	#NULL!	#NULL!	0	0	0	0	6	yes	yes
0	0	0	22	2	1.63	163	25	9.40946	0	0	0	0	0	0	0	0	0	0	0	0	0	0	0	#NULL!	0	0	98	2	INT	2	1	4	3	2	1	1	#NULL!	0	#NULL!	#NULL!	#NULL!	#NULL!	0	0	1	1	1	yes	yes
0	0	0	27	2	1.75	175	80	26.1224	0	0	0	0	0	0	0	0	0	0	0	0	0	0	0	#NULL!	0	0	98	1	SEH	18	1	0	0	0	0	1	#NULL!	0	#NULL!	#NULL!	#NULL!	#NULL!	0	0	1	1	3	yes	yes
0	0	0	49	2	1.5	150	49	21.7778	0	0	0	0	0	0	0	0	0	0	0	0	0	0	0	#NULL!	0	0	98	2	URO	10	1	11	5	6	#NULL!	1	#NULL!	1	2	#NULL!	#NULL!	#NULL!	0	0	1	1	7	yes	yes
0	0	2	65	1	1.7	170	70	24.2215	1	0	0	0	0	0	0	0	0	0	0	0	0	0	0	0	0	1	2	2	ORT	7	1	34	10	24	5	0	#NULL!	0	#NULL!	0	#NULL!	#NULL!	1	0	1	1	4	yes	yes
0	0	2	85	1	1.74	174	62	20.4783	0	0	0	0	0	0	0	0	1	0	0	0	0	0	0	0	0	1	21	1	SEH	18	0	5	0	5	#NULL!	#NULL!	#NULL!	#NULL!	#NULL!	#NULL!	#NULL!	#NULL!	0	0	0	0	3	yes	yes
0	0	1	56	2	1.68	168	82.7	29.3013	0	0	0	0	0	0	0	0	0	0	1	0	0	0	0	0	0	1	96	2	NEU	8	0	1	1	0	#NULL!	#NULL!	#NULL!	#NULL!	#NULL!	#NULL!	#NULL!	#NULL!	0	0	0	0	2	yes	yes
0	0	0	19	1	1.7	170	66	22.8374	1	0	0	0	0	0	0	0	0	0	0	0	0	0	0	#NULL!	0	1	96	1	SEH	18	1	6	1	5	0	1	#NULL!	0	#NULL!	#NULL!	#NULL!	#NULL!	0	0	1	1	1	yes	yes
0	0	0	52	2	1.69	169	72	25.2092	0	0	0	0	0	0	0	0	0	0	0	0	0	0	0	#NULL!	0	1	96	1	SEH	18	1	5	0	5	0	1	#NULL!	0	#NULL!	#NULL!	#NULL!	#NULL!	0	0	1	1	6	yes	yes
0	0	1	70	1	1.67	167	76	27.2509	0	0	0	0	0	0	0	0	1	0	0	0	0	0	0	0	1	2	0	2	NEU	8	0	3	3	0	#NULL!	#NULL!	#NULL!	#NULL!	#NULL!	#NULL!	#NULL!	#NULL!	0	1	0	1	11	yes	yes
0	0	0	64	2	1.68	168	70	24.8016	0	0	0	0	0	0	0	0	0	0	0	0	0	0	0	#NULL!	0	2	90	2	INT	2	0	4	1	3	#NULL!	#NULL!	#NULL!	#NULL!	#NULL!	#NULL!	#NULL!	#NULL!	0	0	0	0	3	yes	yes
0	0	0	61	2	1.59	159	51	20.1733	0	0	0	0	0	0	0	0	1	0	0	0	0	0	0	#NULL!	0	3	77	2	LON	4	1	17	2	15	6	2	2	0	#NULL!	#NULL!	#NULL!	2	0	0	1	1	9	yes	yes
0	0	2	58	2	1.61	161	67	25.8478	0	0	1	0	0	0	0	0	1	0	0	0	0	0	0	0	0	4	77	2	LON	4	1	15	1	14	2	2	#NULL!	0	#NULL!	#NULL!	#NULL!	#NULL!	1	0	1	1	3	yes	yes
0	0	0	76	2	1.68	168	62	21.9671	0	0	0	0	0	0	0	0	0	0	1	0	0	0	0	#NULL!	0	4	53	1	NEU/SEH	8	1	14	1	14	0	1	#NULL!	0	#NULL!	#NULL!	#NULL!	#NULL!	0	0	1	1	5	yes	yes
1	1	1	57	1	1.72	172	78	26.3656	1	0	0	0	0	0	1	1	0	1	0	0	0	0	0	0	1	5	77	2	CAR	3	0	9	10	-1	#NULL!	#NULL!	#NULL!	#NULL!	#NULL!	#NULL!	#NULL!	#NULL!	0	0	1	1	13	yes	yes
0	0	0	64	1	1.78	178	70.1	22.1247	0	0	1	0	0	0	1	0	0	0	0	0	0	0	0	0	0	5	0	2	LON	4	1	15	0	15	4	39	42	0	#NULL!	#NULL!	60	39	0	0	1	1	2	yes	yes
0	0	0	64	1	1.8	180	80	24.6914	0	0	1	0	0	0	0	1	0	0	0	0	0	0	0	#NULL!	0	5	21	1	SEH	18	1	7	0	7	1	1	#NULL!	0	#NULL!	#NULL!	#NULL!	#NULL!	0	0	1	1	0	yes	yes
0	0	0	92	1	1.75	175	77	25.1429	0	0	0	0	0	0	1	0	0	0	0	0	0	0	0	#NULL!	0	5	21	2	GER	6	0	10	5	5	158702	-3808957	#NULL!	#NULL!	#NULL!	#NULL!	#NULL!	#NULL!	#NULL!	0	1	1	5	yes
0	0	2	68	1	#NULL!	#NULL!	#NULL!	#NULL!	0	0	0	0	0	0	0	1	1	1	0	0	0	0	0	#NULL!	0	5	21	1	SEH	18	0	0	1	-1	#NULL!	#NULL!	#NULL!	#NULL!	#NULL!	#NULL!	#NULL!	#NULL!	0	0	0	0	13	yes	yes
0	0	0	73	2	1.7	170	62	21.4533	0	0	1	0	0	0	0	0	0	0	0	0	0	0	0	#NULL!	0	5	21	2	MDL	9	0	118	105	13	#NULL!	#NULL!	#NULL!	#NULL!	#NULL!	#NULL!	#NULL!	#NULL!	0	0	0	0	2	no
0	0	0	74	1	1.7	170	95	32.872	0	0	0	0	0	0	1	1	1	0	0	0	0	0	0	#NULL!	0	6	2	1	SEH	18	1	17	1	16	13	1	#NULL!	0	#NULL!	1	1	#NULL!	0	0	1	1	6	yes	yes
0	0	0	86	1	1.75	175	75	24.4898	0	0	1	0	0	0	0	0	0	0	0	0	0	0	0	#NULL!	0	6	2	2	PSY	13	0	33	3	30	#NULL!	#NULL!	#NULL!	0	#NULL!	#NULL!	#NULL!	#NULL!	0	0	0	0	2	no	no
0	0	0	79	1	1.78	178	91	28.7211	0	1	1	0	0	0	0	0	0	0	0	0	0	0	0	#NULL!	0	7	0	1	SEH	18	1	18	1	17	0	1	#NULL!	0	#NULL!	#NULL!	#NULL!	#NULL!	0	0	1	1	2	yes	yes
0	0	0	56	2	1.75	175	96	31.3469	0	0	0	1	0	0	0	0	0	0	0	0	0	0	0	#NULL!	0	7	0	2	INT	2	1	10	2	8	2	1	4	0	#NULL!	1	1	4	0	0	1	1	5	yes	yes
0	0	0	78	2	1.62	162	64	24.3865	0	0	1	0	0	0	1	0	0	1	0	0	0	0	0	#NULL!	0	7	0	2	ACH	1	0	12	3	9	#NULL!	#NULL!	#NULL!	0	#NULL!	5	#NULL!	#NULL!	0	0	1	1	8	yes
0	0	0	90	1	1.76	176	72	23.2438	0	0	1	0	0	0	0	0	0	0	1	0	0	0	0	#NULL!	0	7	0	1	SEH	18	0	3	0	3	#NULL!	#NULL!	#NULL!	#NULL!	#NULL!	#NULL!	#NULL!	#NULL!	0	0	0	0	8	yes
1	1	2	78	2	1.6	160	74	28.9062	0	0	0	0	0	1	0	1	0	1	0	0	0	0	0	#NULL!	0	7	0	1	SEH	18	0	2	1	1	#NULL!	#NULL!	#NULL!	#NULL!	#NULL!	#NULL!	#NULL!	#NULL!	0	2	0	0	5	no	yes
0	0	0	61	1	1.72	172	63	21.2953	0	0	0	1	0	0	0	0	0	0	0	0	0	0	0	#NULL!	0	8	53	2	ACH	1	1	22	8	14	2	1	#NULL!	0	#NULL!	#NULL!	#NULL!	#NULL!	0	0	0	1	2	yes	no
0	0	1	50	2	1.71	171	88.4	30.2315	0	0	1	1	0	0	0	1	0	0	0	0	0	0	0	0	0	9	2	2	INT	2	0	32	9	23	#NULL!	#NULL!	#NULL!	#NULL!	#NULL!	#NULL!	#NULL!	#NULL!	0	0	1	1	1	yes	yes
0	0	0	73	1	1.74	174	96	31.7083	1	0	1	0	0	0	0	0	1	1	0	0	0	0	0	#NULL!	0	9	0	2	ACH	1	1	21	2	20	3	1	#NULL!	0	#NULL!	#NULL!	#NULL!	#NULL!	0	0	1	1	3	yes	no
0	0	0	61	2	1.6	160	80	31.25	0	0	0	1	0	0	0	1	0	0	1	0	0	0	0	#NULL!	0	10	0	2	INT	2	1	4	3	1	1	1	#NULL!	0	#NULL!	#NULL!	#NULL!	#NULL!	0	0	1	1	2	yes	yes
0	0	0	26	1	1.8	180	70	21.6049	0	0	0	0	0	0	0	0	0	0	0	0	0	0	0	#NULL!	0	0	98	2	INT	2	1	1	0	1	0	0	#NULL!	0	#NULL!	#NULL!	#NULL!	6	0	0	1	1	1	yes	yes
0	0	0	68	2	1.63	163	38	14.3024	0	0	0	0	0	0	0	0	0	0	0	0	0	0	0	#NULL!	0	0	98	1	SEH	18	1	2	1	1	0	1	#NULL!	0	#NULL!	#NULL!	#NULL!	#NULL!	0	0	1	1	0	yes	yes
0	0	0	31	1	1.8	180	70	21.6049	0	0	0	0	0	0	0	0	0	0	0	0	0	0	0	#NULL!	0	0	98	1	SEH	18	1	3	0	3	3	1	#NULL!	0	#NULL!	1	1	1	0	0	1	1	13	yes	yes
0	0	0	22	2	1.65	165	#NULL!	#NULL!	0	0	0	0	0	0	0	0	1	0	0	0	0	0	0	#NULL!	0	1	96	1	SEH	18	1	2	0	2	2	1	#NULL!	0	#NULL!	-1	#NULL!	#NULL!	0	0	1	1	7	yes	yes
0	0	1	74	2	1.51	151	47	20.6131	0	0	0	0	0	0	0	0	0	0	0	0	0	0	0	1	0	2	77	2	INT	2	0	18	17	1	#NULL!	#NULL!	#NULL!	#NULL!	#NULL!	#NULL!	#NULL!	#NULL!	0	0	0	0	10	yes	yes
0	0	1	58	2	1.67	167	96	34.4222	1	0	0	0	0	0	0	0	0	0	0	0	0	0	0	0	0	2	77	2	GYN	12	0	4	1	3	#NULL!	#NULL!	#NULL!	#NULL!	#NULL!	#NULL!	#NULL!	#NULL!	0	0	0	0	2	yes	no
0	0	1	83	1	1.65	165	83	30.4867	0	0	0	0	0	0	0	1	0	0	1	0	0	0	0	0	0	2	0	2	LON	4	0	9	1	8	#NULL!	#NULL!	#NULL!	#NULL!	#NULL!	#NULL!	#NULL!	#NULL!	0	0	0	0	5	yes	yes
0	0	0	68	2	1.65	165	69	25.3444	0	0	0	0	0	0	0	0	1	0	0	0	0	0	0	#NULL!	0	2	77	2	LON	4	1	15	1	14	2	1	#NULL!	1	4	#NULL!	#NULL!	#NULL!	0	0	1	1	6	yes	yes
0	0	0	64	1	1.79	179	83	25.9043	0	0	0	0	0	0	0	0	0	0	0	0	0	0	0	#NULL!	0	2	90	2	ACH	1	0	34	19	15	#NULL!	#NULL!	#NULL!	#NULL!	#NULL!	#NULL!	#NULL!	#NULL!	0	0	0	0	9	yes	yes
0	0	2	54	1	1.78	178	68	21.4619	0	0	0	0	0	1	0	0	0	0	0	0	0	0	0	0	0	3	77	1	INT	2	1	1	1	0	0	2	#NULL!	0	#NULL!	#NULL!	#NULL!	#NULL!	1	0	1	1	1	yes	yes
0	0	0	68	2	1.5	150	40	17.7778	1	0	0	0	0	0	0	0	0	0	0	0	0	0	0	#NULL!	0	3	77	1	SEH	18	1	29	1	28	2	3	#NULL!	0	#NULL!	#NULL!	#NULL!	#NULL!	1	0	1	1	4	yes	yes
0	0	0	69	2	1.58	158	60	24.0346	0	0	0	0	0	0	0	0	0	0	0	0	0	0	0	#NULL!	0	3	77	2	CTC	5	1	11	6	5	1	0	#NULL!	0	#NULL!	#NULL!	#NULL!	#NULL!	0	0	1	1	1	yes
0	0	1	51	1	1.87	187	76	21.7335	0	0	1	0	0	0	0	0	0	0	0	0	0	0	0	#NULL!	0	3	77	2	INT	2	0	2	2	0	#NULL!	#NULL!	#NULL!	#NULL!	#NULL!	#NULL!	#NULL!	#NULL!	0	0	0	0	1	yes	yes
0	0	2	57	1	1.7	170	69	23.8754	0	0	1	0	0	0	0	1	0	0	0	0	0	0	0	0	0	4	77	1	ACH	1	1	9	1	8	5	3	#NULL!	0	#NULL!	#NULL!	#NULL!	#NULL!	1	0	1	1	1	yes	yes
0	0	#NULL!	70	1	1.8	180	118	36.4198	0	0	1	0	0	0	0	0	1	0	1	0	0	0	0	0	0	4	#NULL!	2	LON	4	0	6	3	4	#NULL!	#NULL!	#NULL!	#NULL!	#NULL!	#NULL!	#NULL!	#NULL!	#NULL!	0	#NULL!	#NULL!	1	no	yes
0	0	0	61	1	1.66	166	86	31.2092	1	0	0	0	0	0	0	0	0	0	0	0	0	0	0	#NULL!	0	4	77	1	SEH	18	1	16	1	15	3	1	18	0	#NULL!	1	18	18	0	0	1	1	6	yes	yes
0	0	0	72	1	1.7	170	86	29.7578	0	0	0	0	0	0	0	0	0	0	1	0	0	1	0	#NULL!	0	4	21	2	ACH	1	1	17	5	12	273	1	#NULL!	0	#NULL!	#NULL!	#NULL!	#NULL!	1	1	0	1	0	no	no
0	0	1	77	2	1.6	160	54	21.0937	0	0	1	0	0	0	0	0	0	0	0	0	0	0	0	0	0	5	96	2	SST	16	0	5	1	4	#NULL!	#NULL!	#NULL!	#NULL!	#NULL!	#NULL!	#NULL!	#NULL!	0	0	0	0	2	no	yes
0	0	0	74	2	1.76	176	73	23.5666	0	0	0	0	0	0	1	0	1	0	0	0	0	0	0	#NULL!	0	5	21	2	LON	4	1	17	9	8	8	6	20	0	#NULL!	10	#NULL!	#NULL!	0	0	1	1	6	no	yes
0	0	0	71	1	1.82	182	93	28.0763	0	0	1	0	0	0	0	0	0	0	0	0	0	0	0	#NULL!	0	5	21	2	ACH	1	0	56	9	47	158724	-3809360	#NULL!	#NULL!	#NULL!	#NULL!	#NULL!	#NULL!	0	0	1	1	2	yes	yes
1	1	1	85	1	#NULL!	#NULL!	#NULL!	#NULL!	0	0	0	0	0	0	0	0	1	0	0	0	0	0	0	#NULL!	0	5	21	1	SEH	18	0	1	1	0	#NULL!	#NULL!	#NULL!	#NULL!	#NULL!	#NULL!	#NULL!	#NULL!	0	0	0	0	9	yes	yes
0	0	2	62	1	1.67	167	85	30.478	1	0	0	0	0	0	0	0	0	0	1	0	1	0	0	0	0	6	53	2	NEU	8	1	12	6	6	#NULL!	11	#NULL!	1	12	#NULL!	#NULL!	#NULL!	0	0	1	1	10	yes	yes
0	0	1	93	1	1.7	170	66	22.8374	0	0	1	0	0	0	0	0	0	0	0	0	0	0	0	0	0	6	2	2	ORT	7	0	17	7	10	#NULL!	#NULL!	#NULL!	#NULL!	#NULL!	#NULL!	#NULL!	#NULL!	0	0	0	0	4	yes	yes
0	0	0	46	1	1.85	185	96	28.0497	0	2	0	0	0	0	0	0	0	0	1	0	0	0	0	#NULL!	0	6	53	1	SEH	18	0	8	1	7	#NULL!	#NULL!	#NULL!	#NULL!	#NULL!	#NULL!	#NULL!	#NULL!	0	0	0	0	4	yes	yes
0	0	0	77	2	1.75	175	88	28.7347	1	0	0	0	0	0	1	0	0	1	0	0	0	0	0	#NULL!	0	6	2	1	SEH	18	1	8	0	8	1	1	#NULL!	0	#NULL!	#NULL!	#NULL!	#NULL!	0	0	1	1	1	yes	yes
0	0	1	62	1	1.8	180	95	29.321	1	0	0	0	0	0	1	1	0	1	0	0	0	1	0	#NULL!	0	6	0	2	CAR	3	0	34	32	2	#NULL!	#NULL!	#NULL!	#NULL!	#NULL!	#NULL!	#NULL!	#NULL!	0	0	0	0	7	no	no
0	0	0	50	1	1.71	171	79	27.0169	0	0	0	1	0	0	0	0	0	0	0	0	0	0	0	#NULL!	0	6	2	2	INT	2	1	32	23	9	1	1	#NULL!	0	#NULL!	1	1	#NULL!	0	0	1	1	6	yes	yes
0	0	0	74	1	1.86	186	76	21.9679	0	0	0	0	0	0	1	1	0	1	0	0	0	0	0	#NULL!	0	6	2	1	SEH	18	1	1	0	1	0	1	#NULL!	0	#NULL!	#NULL!	#NULL!	#NULL!	0	0	1	1	6	yes	yes
0	0	0	76	1	1.73	173	95	31.7418	0	0	1	0	0	0	0	1	0	0	0	0	0	0	0	#NULL!	0	6	2	2	CTC	5	0	13	9	4	#NULL!	#NULL!	#NULL!	#NULL!	#NULL!	#NULL!	#NULL!	#NULL!	0	0	0	0	3	yes	yes
0	0	0	88	2	1.65	165	62	22.7732	0	0	1	0	0	0	0	0	0	0	0	0	0	0	0	#NULL!	0	6	#NULL!	2	GER	6	0	34	8	26	#NULL!	#NULL!	#NULL!	#NULL!	#NULL!	#NULL!	#NULL!	#NULL!	0	0	0	0	#NULL!	yes	yes
0	0	0	64	2	1.6	160	97	37.8906	1	0	0	0	0	1	0	0	1	1	0	0	0	1	0	#NULL!	0	7	0	2	LON	4	1	4	3	1	1	1	2	0	#NULL!	2	2	2	0	0	1	1	8	yes	yes
0	0	0	80	1	1.75	175	89	29.0612	1	0	1	0	0	0	0	0	0	0	0	0	0	0	0	#NULL!	0	7	0	2	INT	2	0	1	0	1	#NULL!	#NULL!	#NULL!	#NULL!	#NULL!	#NULL!	#NULL!	#NULL!	0	0	0	0	3	yes	yes
0	0	0	78	1	1.85	185	73	21.3294	0	0	1	0	0	0	1	0	1	0	0	0	0	0	0	#NULL!	0	7	0	1	SEH	18	0	6	1	5	#NULL!	#NULL!	#NULL!	#NULL!	#NULL!	#NULL!	#NULL!	#NULL!	0	0	0	0	5	yes	yes
0	0	0	71	1	1.9	190	130	36.0111	1	0	1	0	0	0	1	0	1	0	0	0	0	0	0	#NULL!	0	8	0	2	INT	2	0	15	1	14	#NULL!	#NULL!	#NULL!	#NULL!	#NULL!	#NULL!	#NULL!	#NULL!	0	0	0	0	4	yes	yes
0	0	0	73	1	1.82	182	80	24.1517	0	0	0	1	0	0	0	0	0	0	0	0	0	0	0	#NULL!	0	9	0	2	INT	2	0	7	3	4	#NULL!	#NULL!	#NULL!	#NULL!	#NULL!	#NULL!	#NULL!	#NULL!	0	0	0	0	6	yes	yes
1	1	2	88	1	1.87	187	62	17.73	0	0	0	1	0	0	0	0	0	0	0	0	0	0	0	#NULL!	0	10	0	2	ACH	1	1	1	2	-1	0	2	#NULL!	0	#NULL!	#NULL!	#NULL!	2	0	0	1	1	4	yes	yes
0	0	0	86	1	1.8	180	96	29.6296	0	0	0	1	0	0	0	0	0	0	0	0	0	0	0	#NULL!	0	10	2	2	LON	4	0	18	1	17	#NULL!	#NULL!	#NULL!	#NULL!	#NULL!	#NULL!	#NULL!	#NULL!	0	0	0	0	1	yes	yes
1	1	2	84	1	1.72	172	82	27.7177	0	0	0	1	0	0	1	1	1	1	0	0	0	0	0	#NULL!	0	14	0	2	LON	4	1	1	1	0	0	1	#NULL!	1	1	1	#NULL!	#NULL!	0	0	1	1	8	yes	yes
0	0	0	43	1	1.67	167	74	26.5338	0	0	0	0	0	0	0	0	0	0	0	0	0	0	0	#NULL!	0	0	98	1	SEH	18	1	3	1	2	0	1	#NULL!	0	#NULL!	#NULL!	#NULL!	#NULL!	0	0	1	1	4	yes	yes
0	0	0	47	2	#NULL!	#NULL!	80	#NULL!	0	0	0	0	0	0	0	0	0	0	0	0	0	0	0	#NULL!	0	0	98	1	SEH/INT	2	1	1	1	0	0	1	#NULL!	0	#NULL!	#NULL!	#NULL!	#NULL!	0	0	1	1	3	yes	yes
0	0	0	35	1	1.75	175	60	19.5918	0	0	0	0	0	0	0	0	0	0	0	0	0	0	0	#NULL!	0	0	98	1	SEH	18	1	0	0	0	0	1	#NULL!	0	#NULL!	#NULL!	#NULL!	#NULL!	0	0	1	1	1	yes	no
0	0	0	24	2	1.64	164	57	21.1927	0	0	0	0	0	0	0	0	0	0	0	0	0	0	0	#NULL!	0	0	98	2	INT	2	0	2	3	-1	#NULL!	#NULL!	#NULL!	#NULL!	#NULL!	#NULL!	#NULL!	#NULL!	0	0	0	0	1	yes	yes
0	0	0	56	1	1.8	180	105	32.4074	0	0	0	0	0	0	0	0	0	0	0	0	0	0	0	#NULL!	0	1	96	1	SEH	18	1	3	1	2	1	1	#NULL!	0	#NULL!	#NULL!	#NULL!	#NULL!	0	0	1	1	2	yes	yes
0	0	1	70	2	1.65	165	67	24.6097	0	0	0	0	0	0	0	0	0	0	0	0	0	0	0	#NULL!	0	3	77	2	INT	2	0	19	3	16	#NULL!	#NULL!	#NULL!	#NULL!	#NULL!	#NULL!	#NULL!	#NULL!	0	0	0	0	6	yes	yes
0	0	0	60	2	1.65	165	82	30.1194	1	1	0	0	0	0	0	0	0	0	0	0	0	0	0	#NULL!	0	4	53	2	LON	4	1	14	1	13	0	1	#NULL!	1	1	1	#NULL!	#NULL!	0	0	1	1	2	yes	yes
0	0	0	84	2	1.7	170	65	22.4913	0	0	0	0	0	0	0	0	0	0	0	0	0	1	0	#NULL!	0	4	21	1	SEH	18	1	41	0	41	4	1	#NULL!	1	1	#NULL!	#NULL!	#NULL!	0	0	1	1	4	yes	yes
0	0	0	83	2	1.68	168	55	19.487	1	0	0	0	0	0	0	0	0	0	0	0	0	0	0	#NULL!	0	5	21	1	SEH	18	0	14	1	13	#NULL!	#NULL!	#NULL!	#NULL!	#NULL!	#NULL!	#NULL!	#NULL!	2	2	0	0	2	yes	yes
0	0	0	61	1	1.77	177	67	21.3859	0	0	1	0	0	0	0	1	0	0	0	0	0	0	0	#NULL!	0	5	21	2	ACH	1	1	32	4	28	11	2	#NULL!	1	2	2	#NULL!	#NULL!	0	0	1	1	6	yes	yes
0	0	1	81	1	1.7	170	57	19.7232	0	0	0	0	0	0	0	0	1	1	0	0	0	0	0	#NULL!	0	6	2	2	INT	2	1	20	1	19	1	1	#NULL!	1	1	1	#NULL!	#NULL!	0	0	2	2	7	no	yes
0	0	0	82	1	1.7	170	96	33.218	0	0	1	0	0	0	0	0	0	0	0	0	0	0	0	#NULL!	0	6	2	1	SEH/ACH	1	1	6	0	6	3	1	#NULL!	0	#NULL!	#NULL!	#NULL!	#NULL!	0	0	1	1	1	yes	yes
0	0	0	81	1	1.67	167	77	27.6095	0	0	0	0	0	1	0	0	0	0	0	0	0	0	0	#NULL!	0	6	2	2	LON	4	1	26	9	17	0	1	#NULL!	0	#NULL!	#NULL!	#NULL!	#NULL!	0	0	1	1	4	yes	yes
0	0	0	72	1	1.95	195	77	20.2498	2	0	1	0	0	0	0	0	0	0	0	0	0	0	0	#NULL!	0	7	0	2	INT	2	1	3	1	3	2	1	#NULL!	1	1	1	4	#NULL!	0	0	1	1	7	yes	yes
0	0	0	82	2	1.65	165	63	23.1405	1	0	0	0	0	0	0	0	0	0	1	1	0	1	0	#NULL!	0	7	0	2	INT	2	1	9	1	8	2	1	#NULL!	0	#NULL!	1	#NULL!	#NULL!	0	0	1	1	1	no	no
0	0	0	92	2	#NULL!	#NULL!	#NULL!	#NULL!	0	0	1	0	0	0	0	0	1	0	0	0	0	0	0	#NULL!	0	7	0	1	SEH	18	0	5	1	4	#NULL!	#NULL!	#NULL!	#NULL!	#NULL!	#NULL!	#NULL!	#NULL!	0	0	0	0	2	yes	yes
0	0	0	72	1	1.8	180	100	30.8642	1	0	0	0	0	1	0	0	1	1	0	0	0	0	0	#NULL!	0	8	0	2	INT	2	1	21	1	20	2	1	#NULL!	0	#NULL!	#NULL!	#NULL!	#NULL!	1	0	1	1	3	yes	yes
0	0	0	86	2	1.6	160	71	27.7344	0	0	1	0	0	0	0	0	1	1	0	0	0	0	0	#NULL!	0	8	0	1	SEH	18	0	15	0	15	#NULL!	#NULL!	#NULL!	#NULL!	#NULL!	#NULL!	#NULL!	#NULL!	0	0	0	0	7	yes	yes
0	0	0	52	1	1.85	185	82	23.9591	0	0	0	0	0	0	0	1	0	0	0	0	0	0	0	#NULL!	0	2	96	2	CAR	3	1	12	0	12	4	1	1	1	1	1	1	1	0	0	1	1	3	yes
0	0	0	52	2	1.72	172	93	31.4359	1	0	0	0	0	0	0	0	0	0	0	0	0	0	0	#NULL!	1	3	77	2	ORT	7	0	22	4	18	#NULL!	#NULL!	#NULL!	#NULL!	#NULL!	#NULL!	#NULL!	#NULL!	0	0	0	0	6	yes	yes
0	0	0	71	2	1.6	160	57	22.2656	0	0	0	0	0	0	0	0	0	0	0	0	0	1	0	#NULL!	0	3	53	2	INT	2	1	17	4	13	1	1	#NULL!	0	#NULL!	1	#NULL!	#NULL!	0	0	1	1	5	yes	yes
0	0	0	71	1	1.75	175	70	22.8571	0	0	0	0	0	0	0	0	0	0	0	0	0	0	0	#NULL!	0	3	77	1	SEH	18	1	4	1	4	0	1	#NULL!	0	#NULL!	#NULL!	#NULL!	#NULL!	0	0	1	1	1	yes
0	0	0	62	1	1.73	173	80	26.7299	0	0	0	0	0	0	0	0	1	0	0	0	0	0	0	#NULL!	0	3	77	1	SEH/MDL	9	0	3	1	2	#NULL!	#NULL!	#NULL!	#NULL!	#NULL!	#NULL!	#NULL!	#NULL!	0	0	0	0	0	yes	yes
0	0	0	85	2	1.65	165	72	26.4463	0	0	0	0	0	0	0	0	1	1	1	0	0	0	0	#NULL!	0	3	0	2	INT	2	0	21	5	16	#NULL!	#NULL!	#NULL!	0	#NULL!	#NULL!	#NULL!	#NULL!	0	0	0	0	5	yes	yes
0	0	0	83	2	1.68	168	83	29.4076	0	0	0	0	0	0	0	0	0	0	0	0	0	0	0	#NULL!	0	4	53	2	ACH	1	1	9	4	5	1	2	#NULL!	0	#NULL!	2	#NULL!	#NULL!	0	0	1	1	5	yes	yes
0	0	0	70	1	1.75	175	70	22.8571	0	0	0	0	0	0	0	0	1	0	0	0	0	0	0	#NULL!	0	4	53	1	SEH	18	1	1	2	-1	#NULL!	2	#NULL!	0	#NULL!	#NULL!	#NULL!	#NULL!	0	0	0	0	0	yes	yes
1	1	2	73	1	1.78	178	95	29.9836	0	0	0	0	0	0	0	1	0	0	0	0	0	0	0	#NULL!	0	4	53	1	SEH	18	0	0	1	-1	#NULL!	#NULL!	#NULL!	#NULL!	#NULL!	#NULL!	#NULL!	#NULL!	0	0	0	0	12	yes
0	0	0	66	1	1.68	168	73	25.8645	1	0	1	0	0	0	0	0	0	0	0	0	0	0	0	#NULL!	0	5	21	2	INT	2	1	40	21	19	7	1	#NULL!	0	#NULL!	4	12	#NULL!	0	0	1	1	3	yes
0	0	0	59	2	1.58	158	74	29.6427	1	0	0	0	0	0	0	1	0	1	1	0	0	0	0	#NULL!	0	5	2	2	CAR	3	0	59	3	56	#NULL!	#NULL!	#NULL!	#NULL!	#NULL!	#NULL!	#NULL!	#NULL!	0	0	0	0	6	yes	yes
0	0	1	61	2	1.65	165	102	37.4656	1	0	1	0	0	0	0	0	1	0	0	0	0	0	0	#NULL!	0	6	2	1	SEH/LONG	4	0	4	1	3	#NULL!	#NULL!	#NULL!	#NULL!	#NULL!	#NULL!	#NULL!	#NULL!	0	0	0	0	6	yes	yes
1	1	1	86	2	1.65	165	71	26.079	0	0	1	0	0	0	0	0	0	0	0	0	0	0	0	#NULL!	0	6	0	2	INT	2	1	2	1	1	1	1	#NULL!	0	#NULL!	4	#NULL!	#NULL!	0	0	1	1	9	yes	yes
0	0	0	82	2	1.6	160	75	29.2969	1	0	0	0	0	0	0	0	0	0	1	1	0	0	0	#NULL!	0	7	0	1	SEH	18	1	5	1	4	0	1	#NULL!	0	#NULL!	#NULL!	#NULL!	1	0	0	1	1	4	yes	yes
0	0	0	84	1	1.76	176	92	29.7004	0	0	0	0	0	0	0	0	0	0	1	0	1	0	0	#NULL!	0	7	0	2	ORT	7	1	41	10	32	5	1	2	1	1	2	2	0	0	0	1	1	4	yes	yes
0	0	0	75	1	1.8	180	81	25	0	0	0	0	0	0	1	1	1	0	1	0	0	0	0	#NULL!	0	7	0	1	SEH	18	1	19	1	18	0	2	#NULL!	0	#NULL!	#NULL!	#NULL!	#NULL!	0	0	1	1	3	no	no
0	0	0	79	2	1.73	173	89	29.737	0	0	0	1	0	0	0	0	0	0	0	0	0	0	0	#NULL!	0	9	0	2	INT	2	1	22	8	14	2	1	#NULL!	0	#NULL!	#NULL!	#NULL!	#NULL!	0	1	1	1	5	yes	yes
0	0	0	86	2	1.57	157	52	21.0962	0	0	0	1	0	0	0	0	1	0	0	0	0	0	0	#NULL!	0	11	0	1	SEH	18	1	3	1	2	0	3	#NULL!	0	#NULL!	#NULL!	#NULL!	#NULL!	0	1	0	1	2	yes
0	0	0	41	2	1.68	168	85	30.1162	0	0	0	0	0	0	0	0	0	0	0	0	0	0	0	#NULL!	0	0	98	1	SEH	18	1	0	0	0	0	1	#NULL!	0	#NULL!	#NULL!	#NULL!	#NULL!	0	0	1	1	1	yes	yes
0	0	0	38	1	1.7	170	78	26.9896	0	0	0	0	0	0	0	0	0	0	0	0	0	0	0	#NULL!	0	0	98	1	SEH	18	1	4	0	4	0	1	#NULL!	0	#NULL!	#NULL!	#NULL!	#NULL!	0	0	1	1	1	yes	yes
0	0	0	43	1	1.8	180	60	18.5185	0	0	0	0	0	0	0	0	0	0	0	0	0	0	0	#NULL!	0	0	98	1	SEH	18	1	1	0	1	1	1	2	0	2	3	3	#NULL!	0	0	1	1	2	yes	yes
0	0	0	29	1	1.8	180	80	24.6914	0	0	0	0	0	0	0	0	0	0	0	0	0	0	0	#NULL!	0	0	98	1	SEH	18	1	1	0	1	1	1	#NULL!	0	#NULL!	#NULL!	#NULL!	#NULL!	0	0	1	1	6	yes	yes
0	0	0	60	1	1.72	172	72	24.3375	0	0	0	0	0	0	0	0	0	0	0	0	0	0	0	#NULL!	0	2	96	2	CAR	3	1	6	-1	7	6	0	0	0	#NULL!	0	1	0	0	0	1	1	6	yes	yes
0	0	1	65	1	1.8	180	73	22.5309	0	0	0	0	0	0	0	0	0	0	0	0	0	0	0	#NULL!	0	2	96	3	RAD	15	1	2	1	1	1	10	45	1	10	10	45	45	0	0	1	1	4	yes
0	0	0	69	1	1.7	170	130	44.9827	0	0	0	0	0	0	0	0	0	0	0	0	0	1	0	#NULL!	0	2	77	2	ORT	7	0	18	3	15	158853	-3812463	#NULL!	#NULL!	#NULL!	#NULL!	#NULL!	#NULL!	0	0	1	1	1	yes	yes
0	0	0	76	1	1.8	180	65	20.0617	0	0	0	0	0	0	0	0	0	0	0	0	0	0	0	#NULL!	0	3	77	1	SEH	18	1	7	1	6	-90	1	#NULL!	0	#NULL!	#NULL!	#NULL!	#NULL!	0	0	1	1	7	yes	yes
0	0	0	79	2	1.6	160	48	18.75	0	0	0	0	0	0	0	0	0	0	0	0	0	0	0	#NULL!	0	3	77	1	SEH	18	1	8	1	7	0	1	#NULL!	0	#NULL!	1	#NULL!	#NULL!	0	0	1	1	2	yes	yes
0	0	1	74	1	1.63	163	84	31.6158	1	0	0	0	0	0	0	0	0	0	0	0	0	0	0	#NULL!	0	4	53	2	INT	2	1	20	4	16	3	1	#NULL!	0	#NULL!	5	#NULL!	#NULL!	0	0	1	1	4	no	yes
0	0	0	79	1	1.6	160	82	32.0312	0	0	0	0	0	0	0	0	1	0	0	0	0	0	0	#NULL!	0	4	53	1	SEH	18	1	10	0	10	0	0	#NULL!	0	#NULL!	#NULL!	#NULL!	#NULL!	1	0	1	1	2	yes	yes
0	0	0	72	2	1.64	164	60	22.3081	0	0	1	0	0	0	0	0	0	0	0	0	0	0	0	#NULL!	0	5	21	2	MDL	9	0	9	1	8	#NULL!	#NULL!	#NULL!	#NULL!	#NULL!	#NULL!	#NULL!	#NULL!	0	0	0	0	3	yes	yes
0	0	0	75	2	1.56	156	53	21.7784	1	0	0	0	0	1	0	0	0	0	0	0	0	1	0	#NULL!	0	6	0	1	INT	2	0	6	1	5	#NULL!	#NULL!	#NULL!	#NULL!	#NULL!	#NULL!	#NULL!	#NULL!	0	0	0	0	4	yes	yes
0	0	0	76	1	1.7	170	49	16.955	0	0	0	0	0	0	0	0	1	1	1	0	0	0	0	#NULL!	0	6	2	2	NEU	8	0	13	10	3	#NULL!	#NULL!	#NULL!	#NULL!	#NULL!	#NULL!	#NULL!	#NULL!	0	0	0	0	4	yes	yes
0	0	0	31	2	1.74	174	95	31.378	0	0	0	0	0	0	0	0	0	0	0	0	0	0	0	#NULL!	0	0	98	1	SEH	18	1	1	1	0	0	1	#NULL!	0	#NULL!	#NULL!	#NULL!	#NULL!	0	0	1	1	1	yes	no
0	0	0	52	1	#NULL!	#NULL!	#NULL!	#NULL!	0	0	0	0	0	0	0	0	0	0	0	0	0	0	0	#NULL!	0	1	96	1	SEH	18	0	1	1	0	#NULL!	#NULL!	#NULL!	#NULL!	#NULL!	#NULL!	#NULL!	#NULL!	0	0	0	0	2	yes	yes
0	0	0	55	2	1.57	157	74	30.0215	0	0	0	0	0	0	0	0	1	0	0	0	0	0	0	#NULL!	0	2	96	2	LON	4	1	9	1	8	0	1	#NULL!	1	1	#NULL!	#NULL!	#NULL!	0	0	1	1	5	yes	yes
0	0	0	49	1	1.75	175	70	22.8571	0	0	0	0	0	1	0	0	0	0	0	0	0	0	0	#NULL!	0	2	90	2	INT	2	1	7	1	6	2	1	#NULL!	0	#NULL!	#NULL!	#NULL!	#NULL!	0	0	1	1	4	yes	yes
0	0	0	60	1	1.78	178	77	24.3025	0	1	0	0	0	0	0	0	0	0	0	0	0	0	0	#NULL!	0	3	77	2	MDL	9	1	21	2	20	0	1	2	0	#NULL!	2	#NULL!	2	0	0	1	1	3	yes	yes
0	0	0	79	1	1.68	168	68	24.093	0	0	0	0	0	0	0	0	0	0	0	0	0	0	0	#NULL!	0	3	#NULL!	2	CTC	5	0	15	9	6	#NULL!	#NULL!	#NULL!	#NULL!	#NULL!	#NULL!	#NULL!	#NULL!	0	0	0	0	1	yes	no
0	0	0	63	1	1.78	178	66	20.8307	0	0	0	0	0	0	0	1	0	0	1	0	0	0	0	#NULL!	0	4	53	1	SEH	18	1	8	1	7	0	1	#NULL!	0	#NULL!	#NULL!	#NULL!	#NULL!	0	0	1	1	3	yes	yes
0	0	0	57	1	1.85	185	90	26.2966	0	0	1	0	0	0	0	0	0	0	0	0	0	0	0	#NULL!	0	4	77	2	URO	10	1	13	6	8	1	1	#NULL!	0	#NULL!	#NULL!	#NULL!	#NULL!	0	0	1	1	5	yes	yes
0	0	0	64	1	1.72	172	65	21.9713	0	0	0	0	0	1	0	1	0	1	0	0	0	0	0	#NULL!	0	6	2	2	DIA	14	0	9	0	9	#NULL!	#NULL!	#NULL!	#NULL!	#NULL!	#NULL!	#NULL!	#NULL!	0	0	0	0	10	yes	yes
0	0	0	69	2	1.68	168	60	21.2585	1	0	1	0	0	1	0	0	0	0	0	0	0	0	0	#NULL!	0	7	0	1	SEH	18	1	0	1	-1	0	1	#NULL!	0	#NULL!	1	1	#NULL!	0	0	1	1	8	yes	yes
0	0	0	90	2	1.55	155	65	27.0552	0	0	0	0	0	0	1	0	1	0	1	0	0	0	0	#NULL!	0	7	0	2	LON	4	1	11	1	10	0	3	#NULL!	0	#NULL!	3	#NULL!	#NULL!	0	0	1	1	11	yes	yes
0	0	0	80	2	1.55	155	72	29.9688	0	0	0	0	0	0	1	0	1	0	1	0	0	0	0	#NULL!	0	7	0	2	GER	6	0	44	13	31	#NULL!	#NULL!	#NULL!	#NULL!	#NULL!	#NULL!	#NULL!	#NULL!	0	0	0	0	0	yes	yes
0	0	0	76	1	1.75	175	96	31.3469	1	0	1	0	0	0	0	0	1	0	0	0	0	0	0	#NULL!	1	8	0	2	MDL	9	1	9	0	9	2	1	1	0	#NULL!	1	1	1	0	0	1	1	1	yes	yes
0	0	0	20	1	1.8	180	75	23.1481	0	0	0	0	0	0	0	0	0	0	0	0	0	0	0	#NULL!	0	0	98	1	SEH/ACH	1	1	1	0	1	1	1	#NULL!	0	#NULL!	#NULL!	#NULL!	#NULL!	0	0	1	1	3	yes	yes
0	0	0	35	1	#NULL!	#NULL!	#NULL!	#NULL!	0	0	0	0	0	0	0	0	0	0	0	0	0	0	0	#NULL!	0	0	98	1	SEH/ACH	1	0	0	1	-1	#NULL!	#NULL!	#NULL!	#NULL!	#NULL!	#NULL!	#NULL!	#NULL!	0	0	0	0	1	yes	yes
0	0	0	39	1	1.8	180	62	19.1358	0	0	0	0	0	0	0	0	1	0	0	0	0	0	0	#NULL!	0	1	96	1	LON	4	1	12	1	11	2	1	1	1	1	2	2	1	0	0	1	1	7	yes	yes
0	0	0	47	1	1.75	175	80	26.1224	0	0	0	0	0	0	0	1	0	0	0	0	0	0	0	#NULL!	0	1	96	2	NEU	8	0	18	17	1	#NULL!	#NULL!	#NULL!	1	-393	-393	-393	-393	0	0	0	0	8	yes	yes
0	0	0	50	1	1.75	175	70	22.8571	0	0	0	0	0	0	0	0	1	0	0	0	0	0	0	#NULL!	0	2	96	1	SEH	18	1	14	1	13	4	1	#NULL!	0	#NULL!	1	#NULL!	#NULL!	0	0	1	1	8	yes	yes
0	0	0	68	2	1.5	150	40	17.7778	1	0	0	0	0	0	0	0	0	0	0	0	0	0	0	#NULL!	0	3	77	2	ACH	1	1	29	10	19	9	1	#NULL!	1	1	6	6	#NULL!	0	0	1	1	4	yes	yes
0	0	0	53	1	1.92	192	82	22.2439	1	0	0	0	0	0	0	0	0	0	1	0	0	0	0	#NULL!	0	3	77	2	NEU	8	1	2	1	1	1	1	#NULL!	0	#NULL!	1	1	1	0	0	1	1	3	yes	yes
0	0	0	67	1	1.83	183	92	27.4717	0	0	0	0	0	0	0	0	0	0	1	0	0	0	0	#NULL!	0	3	77	1	SEH	18	1	1	1	0	0	1	#NULL!	0	#NULL!	#NULL!	#NULL!	#NULL!	0	0	1	1	3	yes	yes
0	0	1	71	2	1.6	160	57	22.2656	0	0	0	0	0	0	0	0	0	0	0	0	0	0	0	#NULL!	0	3	77	2	INT	2	0	17	12	5	#NULL!	#NULL!	#NULL!	#NULL!	#NULL!	#NULL!	#NULL!	#NULL!	0	0	0	0	4	yes	yes
0	0	0	72	2	1.67	167	69	24.7409	0	0	0	0	0	0	0	0	0	0	0	0	0	0	0	#NULL!	0	3	77	2	INT	2	0	1	1	0	#NULL!	#NULL!	#NULL!	#NULL!	#NULL!	#NULL!	#NULL!	#NULL!	0	0	0	0	3	yes	yes
0	0	0	69	2	1.68	168	70	24.8016	0	0	0	0	0	0	0	0	1	0	0	0	0	0	0	#NULL!	0	3	77	2	LON	4	0	32	6	26	#NULL!	#NULL!	#NULL!	#NULL!	#NULL!	#NULL!	#NULL!	#NULL!	0	0	0	0	3	yes	no
0	0	0	70	2	1.7	170	100	34.6021	0	0	0	0	0	0	1	0	0	0	0	0	0	0	0	#NULL!	0	4	53	1	SEH/NEU	8	1	7	0	7	1	1	#NULL!	0	#NULL!	4	#NULL!	#NULL!	0	0	1	1	6	yes	yes
0	0	0	59	1	1.8	180	72	22.2222	0	0	0	0	0	1	1	0	0	0	0	0	0	0	0	#NULL!	0	4	53	2	NEU	8	0	0	0	0	#NULL!	#NULL!	#NULL!	#NULL!	#NULL!	#NULL!	#NULL!	#NULL!	0	0	0	0	6	yes	yes
1	1	2	87	1	#NULL!	#NULL!	94	#NULL!	0	0	0	0	0	0	0	0	1	0	1	0	0	0	0	#NULL!	0	6	2	2	MDL	9	1	0	0	0	0	1	#NULL!	0	#NULL!	#NULL!	#NULL!	#NULL!	0	0	1	1	7	yes	no
0	0	0	86	2	1.65	165	69	25.3444	0	0	0	0	0	0	0	1	0	0	1	0	0	0	0	#NULL!	0	6	2	1	SEH	18	1	2	1	2	0	1	#NULL!	0	#NULL!	#NULL!	#NULL!	#NULL!	0	0	1	1	4	yes	yes
0	0	1	76	2	1.67	167	62	22.231	2	0	1	0	0	0	0	0	0	0	0	0	0	0	0	#NULL!	0	7	0	2	ACH	1	0	37	23	15	#NULL!	#NULL!	#NULL!	#NULL!	#NULL!	#NULL!	#NULL!	#NULL!	0	0	0	0	3	no	yes
0	0	0	76	1	1.75	175	79	25.7959	1	0	0	0	0	1	1	1	0	0	0	0	0	0	0	#NULL!	0	8	0	1	SEH	18	0	6	1	5	#NULL!	#NULL!	#NULL!	#NULL!	#NULL!	#NULL!	#NULL!	#NULL!	0	0	0	0	4	yes	yes
0	0	0	57	2	1.66	166	73	26.4915	0	0	1	0	0	0	0	0	0	0	0	0	0	0	0	#NULL!	0	3	77	1	SEH	18	1	6	1	5	1	1	#NULL!	0	#NULL!	#NULL!	#NULL!	#NULL!	0	0	1	1	4	yes	yes
0	0	0	60	2	1.67	167	69	24.7409	0	0	1	0	0	0	0	0	1	0	0	0	0	0	0	#NULL!	0	5	21	2	ACH	1	1	10	4	6	3	3	#NULL!	0	#NULL!	3	#NULL!	#NULL!	0	0	1	1	1	yes	yes
0	0	0	74	1	1.84	184	109	32.1952	0	0	1	0	0	0	0	0	0	0	0	0	0	0	0	#NULL!	0	5	21	2	ACH	1	1	22	9	14	8	1	#NULL!	1	1	1	1	#NULL!	0	0	1	1	4	yes	yes
0	0	0	72	1	1.77	177	96	30.6425	1	0	1	0	0	0	0	0	0	0	0	0	0	0	0	#NULL!	0	6	2	2	ACH	1	0	11	2	9	#NULL!	#NULL!	#NULL!	0	#NULL!	#NULL!	#NULL!	#NULL!	0	0	0	0	3	no	yes
0	0	0	73	1	1.79	179	81	25.2801	0	0	0	0	0	0	0	0	1	1	1	0	0	0	0	#NULL!	0	6	2	2	LON	4	1	8	0	8	0	2	#NULL!	0	#NULL!	3	#NULL!	#NULL!	0	0	1	1	5	yes	yes
0	0	1	83	1	1.76	176	71	22.921	0	0	0	0	0	0	1	0	1	0	0	0	0	0	0	#NULL!	0	6	21	2	ACH	1	1	19	14	5	1	1	#NULL!	1	1	#NULL!	#NULL!	#NULL!	0	0	1	1	7	yes	yes
0	0	0	72	1	1.95	195	76	19.9869	2	0	1	0	0	0	0	0	0	1	0	0	0	0	0	#NULL!	0	8	0	2	INT	2	0	10	7	3	#NULL!	#NULL!	#NULL!	#NULL!	#NULL!	#NULL!	#NULL!	#NULL!	0	0	0	0	3	yes	yes
0	0	0	88	1	1.7	170	102	35.2941	1	0	1	0	0	0	0	1	0	0	0	0	0	0	0	#NULL!	0	8	0	2	INT	2	0	17	8	9	#NULL!	#NULL!	#NULL!	0	#NULL!	#NULL!	#NULL!	#NULL!	2	2	0	0	1	no	yes
0	0	1	71	2	1.69	169	60	21.0077	0	0	0	1	0	0	0	0	0	0	0	0	0	0	0	#NULL!	0	9	0	1	SEH	18	0	12	1	11	#NULL!	#NULL!	#NULL!	#NULL!	#NULL!	#NULL!	#NULL!	#NULL!	0	0	0	0	2	yes	yes
0	0	0	29	2	1.72	172	62	20.9573	0	0	0	0	0	0	0	0	0	0	0	0	0	0	0	#NULL!	0	0	98	1	SEH	18	1	1	1	0	0	1	#NULL!	0	#NULL!	#NULL!	#NULL!	#NULL!	0	0	1	1	3	yes
0	0	0	65	2	1.65	165	63	23.1405	0	0	0	0	0	0	0	0	1	0	0	0	0	0	0	#NULL!	0	3	77	1	SEH	18	1	1	1	0	0	1	#NULL!	0	#NULL!	#NULL!	#NULL!	#NULL!	0	0	1	1	3	yes
0	0	0	58	1	1.57	157	53	21.5019	0	0	0	0	0	0	0	0	0	1	1	0	0	0	0	#NULL!	0	3	77	2	MDL	9	1	6	1	5	5	1	#NULL!	0	#NULL!	#NULL!	#NULL!	#NULL!	0	0	1	1	2	yes	yes
0	0	0	76	1	1.7	170	72	24.9135	0	0	1	0	0	0	0	0	0	0	0	0	0	0	0	#NULL!	0	5	21	2	INT	2	0	12	2	10	#NULL!	#NULL!	#NULL!	0	#NULL!	#NULL!	#NULL!	#NULL!	0	0	0	0	5	yes	yes
0	0	0	75	1	1.79	179	85	26.5285	0	0	0	0	0	0	0	0	0	0	0	0	0	0	0	#NULL!	0	3	77	2	ACH	1	0	47	26	22	#NULL!	#NULL!	#NULL!	#NULL!	#NULL!	#NULL!	#NULL!	#NULL!	2	2	0	0	6	yes	yes
0	0	0	58	2	1.7	170	70	24.2215	0	1	0	0	0	0	0	0	0	0	0	0	0	0	0	#NULL!	1	3	77	2	NEU	8	1	2	1	1	1	2	#NULL!	0	#NULL!	#NULL!	#NULL!	#NULL!	0	0	1	1	5	yes	yes
0	0	0	79	1	1.78	178	58	18.3058	0	0	1	0	0	0	0	0	1	1	0	0	0	0	0	#NULL!	0	7	0	1	SEH	18	1	3	0	3	0	1	2	0	#NULL!	#NULL!	#NULL!	1	0	0	1	1	1	yes	yes
0	0	0	80	1	1.75	175	75	24.4898	0	0	1	0	0	0	0	1	0	0	0	0	0	0	0	#NULL!	0	7	0	1	SEH	18	1	10	1	9	5	1	#NULL!	0	#NULL!	2	#NULL!	#NULL!	0	0	1	1	8	yes	yes
0	0	0	81	2	1.54	154	80	33.7325	0	0	0	0	0	1	1	0	0	0	0	0	0	0	0	#NULL!	0	7	0	1	SEH	18	1	5	1	4	1	1	#NULL!	0	#NULL!	#NULL!	#NULL!	#NULL!	0	0	1	1	2	yes	yes
0	0	2	28	2	1.69	169	60	21.0077	0	0	0	0	0	0	0	0	0	0	0	0	0	0	0	0	0	0	96	1	SEH	18	1	1	1	0	0	0	#NULL!	0	#NULL!	#NULL!	#NULL!	#NULL!	1	0	1	1	1	yes	no
1	0	2	73	2	1.58	158	80	32.0461	1	0	0	0	0	1	0	0	0	0	0	0	0	0	0	0	0	3	53	1	SEH	18	1	1	1	0	#NULL!	3	-21	1	0	-21	-21	-21	1	0	1	1	13	yes	yes
0	0	2	62	1	1.78	178	104	32.8241	1	1	0	0	0	1	1	1	0	0	0	0	0	0	0	0	0	8	53	2	MDL	9	1	43	30	13	13	2	#NULL!	0	#NULL!	#NULL!	#NULL!	#NULL!	1	1	4	4	10	yes
0	0	2	33	2	1.7	170	70.4	24.3599	0	0	0	0	0	0	0	0	0	0	0	0	0	0	0	0	0	0	98	1	SEH/INT	2	1	8	0	8	1	1	#NULL!	0	#NULL!	#NULL!	#NULL!	#NULL!	1	0	1	1	7	yes	no
0	0	0	35	1	1.7	170	37	12.8028	0	0	0	0	0	0	0	0	0	0	0	0	0	0	0	#NULL!	0	0	98	2	LON	4	1	19	2	17	17	1	#NULL!	0	#NULL!	8	#NULL!	#NULL!	0	0	1	1	4	yes	no
0	0	1	56	2	1.65	165	57	20.9366	1	0	0	0	0	0	0	0	0	0	0	0	0	0	0	0	0	1	77	2	ACH	1	0	7	1	6	#NULL!	#NULL!	#NULL!	#NULL!	#NULL!	#NULL!	#NULL!	#NULL!	0	0	0	0	0	yes	no
0	0	1	56	1	1.86	186	94.8	27.402	0	0	0	0	0	0	0	0	0	0	0	0	0	0	0	0	0	1	96	2	NEU	8	0	99	3	96	#NULL!	#NULL!	#NULL!	#NULL!	#NULL!	#NULL!	#NULL!	#NULL!	0	0	1	1	2	no	no
1	1	2	69	1	#NULL!	#NULL!	#NULL!	#NULL!	0	0	0	0	0	0	0	0	0	0	0	0	0	0	0	#NULL!	0	2	#NULL!	2	CAR	3	0	0	0	0	#NULL!	#NULL!	#NULL!	#NULL!	#NULL!	#NULL!	#NULL!	#NULL!	0	0	0	0	13	yes	yes
0	0	2	69	2	1.66	166	83	30.1205	0	0	0	0	0	0	0	0	0	0	1	0	0	0	0	0	0	3	0	2	MDL	9	1	18	2	16	0	2	#NULL!	0	#NULL!	#NULL!	#NULL!	#NULL!	1	0	1	1	4	yes	no
0	0	2	41	1	1.8	180	79.4	24.5062	0	0	1	0	0	0	1	1	0	0	0	0	0	0	0	0	1	4	96	1	SEH/INT	2	1	11	0	11	4	3	#NULL!	0	#NULL!	3	3	#NULL!	1	0	1	1	6	yes	no
0	0	1	79	2	1.55	155	65	27.0552	1	0	0	0	0	0	0	0	0	0	1	0	0	0	0	0	0	5	2	2	NEU	8	0	5	2	4	#NULL!	#NULL!	#NULL!	#NULL!	#NULL!	#NULL!	#NULL!	#NULL!	0	0	0	0	7	yes	no
0	0	2	76	2	1.6	160	52	20.3125	0	0	0	0	0	0	0	0	1	0	1	0	0	0	0	0	0	5	21	2	LON	4	1	16	4	12	12	3	#NULL!	1	3	5	#NULL!	#NULL!	1	0	1	2	9	yes	no
0	0	1	54	1	1.8	180	77	23.7654	0	0	0	0	0	1	1	1	0	0	0	0	0	0	0	0	0	5	21	2	CAR	3	1	1	1	0	#NULL!	1	#NULL!	0	#NULL!	#NULL!	#NULL!	#NULL!	0	0	0	0	8	yes	yes
0	0	0	76	1	1.73	173	74	24.7252	0	0	1	0	0	0	0	0	0	0	0	0	0	0	0	#NULL!	0	5	21	2	ORT	7	1	8	1	7	2	5	#NULL!	0	#NULL!	5	#NULL!	#NULL!	0	0	1	1	9	yes	yes
0	0	2	75	1	1.75	175	76	24.8163	0	0	0	0	0	1	1	0	0	0	0	0	0	0	0	0	0	6	53	2	CAR	3	1	32	2	30	3	1	#NULL!	0	#NULL!	8762	#NULL!	#NULL!	1	1	1	2	3	yes	yes
0	0	0	77	2	1.65	165	62	22.7732	1	0	0	0	0	0	0	0	0	1	0	1	0	0	0	#NULL!	0	6	2	2	LON	4	1	11	0	11	2	2	#NULL!	1	2	2	#NULL!	#NULL!	1	0	2	2	10	yes	yes
0	0	2	83	1	1.6	160	64	25	1	0	1	0	0	0	0	0	1	0	0	0	0	0	0	0	0	8	0	1	LON	4	1	9	1	8	4	2	#NULL!	1	2	3	#NULL!	#NULL!	1	0	1	1	2	yes	no
0	0	0	78	1	1.73	173	94	31.4077	1	0	0	0	0	0	1	1	1	1	0	0	0	0	0	#NULL!	0	8	0	2	LON	4	1	14	0	14	7	1	14	1	1	1	22	14	0	0	1	1	9	yes	yes
0	0	0	74	1	1.79	179	89	27.7769	1	0	0	0	0	1	0	0	1	1	0	0	0	0	0	#NULL!	0	8	0	1	SEH	18	1	5	0	5	0	1	#NULL!	0	#NULL!	1	#NULL!	#NULL!	0	0	1	1	5	yes	yes
0	0	1	67	1	1.75	175	75	24.4898	0	0	1	0	0	1	0	1	0	1	1	0	0	0	0	0	0	9	2	2	NEU	8	0	12	8	4	#NULL!	#NULL!	#NULL!	#NULL!	#NULL!	#NULL!	#NULL!	#NULL!	0	0	0	0	1	no	yes
0	0	0	80	1	1.68	168	82	29.0533	1	0	0	0	0	1	1	1	0	0	0	0	0	0	0	#NULL!	0	9	0	2	LON	4	1	3	0	3	1	1	#NULL!	1	1	#NULL!	#NULL!	#NULL!	0	0	1	1	4	yes	yes
0	0	2	74	2	1.73	173	82	27.3982	0	0	0	0	0	0	0	0	0	0	0	0	0	0	0	0	0	0	53	1	SEH	18	1	6	1	5	0	1	#NULL!	0	2	#NULL!	#NULL!	#NULL!	1	0	1	1	7	yes	yes
0	0	1	63	2	1.76	176	95	30.6689	0	0	0	0	0	0	0	0	0	0	0	0	0	0	0	0	0	0	77	2	PCH	11	0	8	1	7	#NULL!	#NULL!	#NULL!	#NULL!	#NULL!	#NULL!	#NULL!	#NULL!	0	0	0	0	5	yes	yes
0	0	2	80	1	1.74	174	90	29.7265	0	0	0	0	0	0	1	1	1	0	0	0	0	0	0	0	0	3	21	2	LON	4	1	13	1	12	3	1	#NULL!	0	#NULL!	1	#NULL!	#NULL!	1	0	1	1	3	yes	yes
0	0	0	70	1	1.75	175	73	23.8367	0	0	0	0	0	0	0	1	0	0	0	0	0	0	0	#NULL!	0	4	53	2	INT	2	1	21	2	19	1	1	#NULL!	0	#NULL!	#NULL!	#NULL!	#NULL!	0	0	1	1	2	yes	yes
0	0	0	70	1	1.84	184	131	38.6933	0	0	0	0	0	0	0	0	1	0	0	0	0	0	0	#NULL!	0	4	53	2	ACH	1	1	31	2	29	3	1	#NULL!	0	#NULL!	#NULL!	#NULL!	#NULL!	1	0	2	3	8	yes	yes
0	0	0	79	2	1.7	170	79	27.3356	0	0	0	0	0	0	0	0	0	0	0	0	0	0	0	#NULL!	0	4	53	1	SEH	18	1	4	0	4	1	1	#NULL!	0	#NULL!	#NULL!	#NULL!	#NULL!	0	0	1	1	1	yes	yes
0	0	1	79	1	1.69	169	70.1	24.544	0	0	1	0	0	0	0	0	0	1	0	0	0	0	0	0	1	7	0	2	ACH	1	0	30	3	27	#NULL!	#NULL!	#NULL!	#NULL!	#NULL!	#NULL!	#NULL!	#NULL!	0	1	0	1	9	yes	no
0	0	0	83	1	1.93	193	90	24.1617	1	0	0	0	0	1	0	0	0	0	0	0	0	0	0	#NULL!	0	7	0	2	INT	2	1	7	5	2	2	1	#NULL!	1	1	2	2	#NULL!	0	0	1	1	10	yes	yes
0	0	0	66	1	1.6	160	85	33.2031	1	0	0	0	0	1	1	0	1	0	1	0	0	1	0	#NULL!	0	8	0	1	SEH	18	1	3	0	3	0	1	#NULL!	0	#NULL!	1	#NULL!	#NULL!	0	0	1	1	1	yes	yes
0	0	1	80	1	1.69	169	80	28.0102	0	0	1	1	0	0	0	0	0	1	1	1	0	0	0	0	0	14	2	2	GER	6	0	17	1	16	#NULL!	#NULL!	#NULL!	#NULL!	#NULL!	#NULL!	#NULL!	#NULL!	0	0	0	0	8	yes	yes
0	0	0	29	2	1.7	170	66	22.8374	0	0	0	0	0	0	0	0	0	0	0	0	0	0	0	#NULL!	0	0	98	1	SEH	18	1	5	1	4	4	1	#NULL!	1	1	1	1	#NULL!	1	0	1	1	12	yes	yes
0	0	0	30	2	1.5	150	43	19.1111	0	0	0	0	0	0	0	0	0	0	0	0	0	0	0	#NULL!	0	0	98	2	INT	2	0	4	2	2	#NULL!	#NULL!	#NULL!	#NULL!	#NULL!	#NULL!	#NULL!	#NULL!	0	0	0	0	1	yes	yes
0	0	2	56	1	1.86	186	95	27.4598	0	0	0	0	0	0	0	0	0	0	0	0	0	0	0	0	0	1	96	2	NEU	8	1	99	6	93	92	4	22	1	23	22	22	22	1	0	1	1	5	yes	yes
0	0	0	55	2	1.73	173	80	26.7299	0	0	0	0	0	0	0	0	0	0	0	0	0	0	0	#NULL!	0	1	96	1	SEH	18	1	1	1	0	0	1	#NULL!	0	#NULL!	#NULL!	#NULL!	#NULL!	0	0	1	1	2	yes	yes
0	0	0	24	2	1.58	158	60	24.0346	0	0	0	0	0	0	0	0	1	0	0	0	0	0	0	#NULL!	0	1	96	1	SEH	18	1	1	1	0	0	1	#NULL!	0	#NULL!	#NULL!	#NULL!	#NULL!	0	0	1	1	4	yes	yes
0	0	2	55	1	1.84	184	24.8	7.32514	0	0	1	0	0	0	0	0	0	0	0	0	0	0	0	0	0	2	77	2	ACH	1	1	24	6	18	11	1	1	1	1	1	1	1	1	1	1	2	6	yes	yes
0	0	2	68	2	1.65	165	27.5	10.101	0	0	0	0	0	0	0	0	0	0	0	0	0	0	0	0	0	2	96	2	ACH	1	1	17	12	6	1	1	3	0	#NULL!	3	3	3	1	0	1	1	9	yes	yes
0	0	0	60	1	1.81	181	85	25.9455	0	0	0	0	0	0	0	0	0	0	0	0	0	1	0	#NULL!	0	2	77	1	SEH	18	1	2	0	2	0	3	#NULL!	0	#NULL!	#NULL!	#NULL!	#NULL!	0	0	0	1	2	yes	yes
0	0	0	49	1	#NULL!	#NULL!	#NULL!	#NULL!	0	0	1	0	0	0	0	0	0	0	0	0	0	0	0	#NULL!	0	2	90	1	SEH	18	0	1	1	0	#NULL!	#NULL!	#NULL!	#NULL!	#NULL!	#NULL!	#NULL!	#NULL!	0	0	0	0	1	yes	yes
0	0	2	58	2	1.76	176	43.9	14.1723	0	0	1	0	0	0	0	0	0	0	0	0	0	0	0	0	0	3	53	1	SEH	18	1	14	1	13	2	1	#NULL!	1	2	2	2	#NULL!	1	0	1	1	2	yes	yes
0	0	0	63	2	1.56	156	105	43.146	0	0	0	0	0	0	1	0	0	0	0	0	0	0	0	#NULL!	0	3	77	2	PCH	11	1	63	19	44	6	1	#NULL!	1	3	#NULL!	#NULL!	#NULL!	0	1	1	1	0	yes	yes
0	0	0	63	2	1.69	169	73	25.5593	0	0	0	0	0	0	1	0	0	0	0	0	0	0	0	#NULL!	0	3	77	1	SEH	18	1	-15	-19	4	0	1	#NULL!	0	#NULL!	#NULL!	#NULL!	#NULL!	0	0	1	1	4	yes	yes
0	0	0	51	1	1.87	187	75	21.4476	0	0	1	0	0	0	0	0	0	0	0	0	0	0	0	#NULL!	0	3	77	1	SEH	18	0	2	1	1	#NULL!	#NULL!	#NULL!	#NULL!	#NULL!	#NULL!	#NULL!	#NULL!	0	0	0	0	0	yes	yes
1	1	1	75	1	1.87	187	93	26.595	0	0	0	0	0	0	0	0	0	0	1	0	0	0	0	#NULL!	0	4	53	1	SEH	18	1	10	1	9	9	1	#NULL!	0	#NULL!	#NULL!	1	1	0	0	1	2	2	yes	yes
0	0	0	77	1	1.75	175	74	24.1633	0	0	1	0	0	0	0	0	0	0	0	0	0	1	0	#NULL!	0	5	2	2	LON	4	1	18	5	13	13	1	#NULL!	0	#NULL!	1	#NULL!	#NULL!	0	0	1	1	3	yes	yes
0	0	0	80	1	1.71	171	86	29.4108	0	0	0	0	0	0	1	0	0	0	0	0	0	0	0	#NULL!	0	5	21	2	CAR	3	1	12	1	11	3	1	#NULL!	1	1	#NULL!	#NULL!	#NULL!	0	0	1	1	13	yes	yes
0	0	0	72	1	1.82	182	85	25.6612	1	0	0	0	0	0	1	1	0	0	1	0	0	0	0	#NULL!	0	7	0	2	NEU	8	1	2	0	2	2	1	7	1	1	1	11	7	0	0	1	1	13	yes	yes
0	0	2	58	2	1.58	158	62	24.8358	0	0	0	1	0	0	0	0	0	0	0	0	0	1	0	#NULL!	0	7	0	2	INT	2	0	5	3	2	#NULL!	#NULL!	#NULL!	#NULL!	#NULL!	#NULL!	#NULL!	#NULL!	0	0	0	0	9	yes	yes
0	0	1	95	2	1.68	168	70	24.8016	0	0	0	0	0	1	1	0	0	0	0	0	0	0	0	#NULL!	0	7	0	2	GER	6	0	5	3	2	#NULL!	#NULL!	#NULL!	#NULL!	#NULL!	#NULL!	#NULL!	#NULL!	0	0	0	0	8	no	yes
0	0	0	80	1	1.68	168	63	22.3214	0	0	1	0	0	0	1	0	0	1	1	0	0	1	0	#NULL!	0	9	0	1	SEH	18	1	32	1	31	17	1	2	1	1	2	2	#NULL!	0	0	1	1	3	yes	yes
0	0	0	79	2	1.6	160	94	36.7187	2	0	0	0	0	1	1	0	0	0	1	1	0	1	0	#NULL!	0	10	0	1	SEH	18	1	2	1	1	0	1	#NULL!	0	#NULL!	#NULL!	#NULL!	#NULL!	0	0	0	0	8	yes	yes
0	0	0	22	1	1.85	185	65	18.992	0	0	0	0	0	0	0	0	0	0	0	0	0	0	0	#NULL!	0	0	98	1	SEH	18	1	32	0	32	32	1	#NULL!	0	#NULL!	#NULL!	#NULL!	#NULL!	0	0	1	1	1	yes	yes
0	0	0	38	2	1.67	167	70	25.0995	0	0	0	0	0	0	0	0	0	0	0	0	0	0	0	#NULL!	0	0	98	1	SEH	18	1	0	0	0	1	1	#NULL!	0	#NULL!	#NULL!	#NULL!	#NULL!	0	0	1	1	2	yes	yes
0	0	0	46	2	1.64	164	112	41.6419	0	0	0	0	0	0	0	0	0	0	0	0	0	0	0	#NULL!	0	0	98	2	NEU	8	0	8	1	7	#NULL!	#NULL!	#NULL!	#NULL!	#NULL!	#NULL!	#NULL!	#NULL!	0	0	0	0	1	yes	yes
0	0	0	54	2	1.68	168	90	31.8878	0	0	0	0	0	0	0	0	0	0	0	0	0	0	0	#NULL!	0	1	96	1	SEH	18	1	1	1	0	0	1	#NULL!	0	#NULL!	#NULL!	#NULL!	#NULL!	0	0	1	1	4	no
0	0	1	74	2	1.76	176	74	23.8895	0	0	0	0	0	0	0	0	1	0	0	0	0	0	0	#NULL!	0	1	96	1	SEH	18	0	4	1	3	#NULL!	#NULL!	#NULL!	#NULL!	#NULL!	#NULL!	#NULL!	#NULL!	0	0	0	0	7	yes	yes
0	0	0	38	2	1.73	173	51	17.0403	0	0	0	0	0	1	0	0	0	0	0	0	0	0	0	#NULL!	0	2	96	1	SEH	18	1	2	1	1	0	1	#NULL!	0	#NULL!	#NULL!	#NULL!	#NULL!	0	0	1	1	0	yes	yes
0	0	0	59	1	#NULL!	#NULL!	#NULL!	#NULL!	0	0	0	0	0	0	0	0	0	0	0	0	0	0	0	#NULL!	0	2	90	1	SEH	18	1	0	0	0	0	1	#NULL!	0	#NULL!	1	#NULL!	#NULL!	0	0	1	1	4	yes	no
0	0	0	63	1	1.5	150	43	19.1111	0	0	0	0	0	0	0	0	0	0	0	0	0	0	0	#NULL!	0	2	90	1	SEH	18	0	3	0	3	#NULL!	#NULL!	#NULL!	#NULL!	#NULL!	#NULL!	#NULL!	#NULL!	0	0	0	0	4	yes	no
0	0	1	68	1	1.8	180	100	30.8642	1	0	0	0	0	0	0	0	1	0	0	0	0	0	0	#NULL!	0	4	53	1	SEH	18	1	12	1	11	0	1	#NULL!	0	#NULL!	1	#NULL!	#NULL!	1	0	1	1	2	yes	yes
1	1	2	76	1	1.75	175	90	29.3878	0	0	1	0	0	0	0	0	0	0	0	0	0	0	0	#NULL!	0	5	21	2	ACH	1	1	9	9	0	0	1	1	1	10	1	1	1	0	0	1	2	7	yes	yes
0	0	0	72	1	1.92	192	83	22.5152	0	0	0	0	0	0	1	0	0	0	1	0	0	0	0	#NULL!	0	5	21	2	SEH	18	1	19	2	17	9	1	1	0	#NULL!	1	1	1	0	0	1	1	7	yes	yes
0	0	1	75	1	1.72	172	81	27.3797	0	0	0	0	0	1	0	0	0	0	0	0	0	0	0	#NULL!	0	5	21	2	LON	4	0	8	2	6	#NULL!	#NULL!	47	#NULL!	47	47	47	47	0	0	1	1	4	yes	yes
0	0	0	77	1	1.6	160	60	23.4375	1	0	1	0	0	1	0	0	0	0	0	0	0	0	0	#NULL!	0	8	2	1	SEH	18	1	3	1	2	2	1	1	1	1	1	1	1	0	0	1	1	7	yes	yes
0	0	0	52	2	#NULL!	#NULL!	#NULL!	#NULL!	0	0	0	0	0	0	0	0	0	0	0	0	0	0	0	#NULL!	0	1	96	1	SEH	18	1	0	-1	1	0	1	#NULL!	0	#NULL!	#NULL!	#NULL!	#NULL!	0	0	1	1	1	yes	yes
0	0	0	66	2	1.55	155	54	22.4766	0	0	0	0	0	0	0	0	0	0	0	0	0	0	0	#NULL!	0	2	90	1	SEH	18	0	2	1	1	#NULL!	#NULL!	#NULL!	#NULL!	#NULL!	#NULL!	#NULL!	#NULL!	0	0	0	0	1	yes	yes
0	0	0	71	1	1.8	180	76	23.4568	0	0	0	0	0	0	0	1	0	0	0	0	0	0	0	#NULL!	0	4	53	2	INT	2	0	3	1	2	#NULL!	#NULL!	#NULL!	#NULL!	#NULL!	#NULL!	#NULL!	#NULL!	0	0	0	0	5	yes	yes
0	0	2	66	2	1.66	166	59.5	21.5924	1	1	0	0	0	0	0	0	1	0	0	0	0	1	0	0	0	5	2	2	ACH	1	1	74	44	30	2	1	#NULL!	0	#NULL!	1	#NULL!	#NULL!	1	1	1	2	9	yes
0	0	0	72	1	1.9	190	65	18.0055	0	0	1	0	0	0	0	0	1	0	0	0	0	0	0	#NULL!	0	6	2	2	MDL	9	0	0	1	-1	#NULL!	#NULL!	#NULL!	#NULL!	#NULL!	#NULL!	#NULL!	#NULL!	0	0	0	0	2	no	yes
0	0	0	73	1	1.72	172	88	29.7458	0	0	1	0	0	0	0	1	1	0	0	0	0	0	0	#NULL!	0	7	0	3	RAD	15	1	2	1	2	0	1	#NULL!	0	#NULL!	#NULL!	#NULL!	#NULL!	0	0	1	1	3	no	yes
0	0	0	81	1	1.7	170	62	21.4533	1	0	1	0	0	0	1	1	1	0	0	0	0	0	0	#NULL!	0	10	0	2	GER	6	0	22	17	5	158759	-3810428	#NULL!	#NULL!	#NULL!	#NULL!	#NULL!	#NULL!	0	0	1	1	4	yes	yes
0	0	0	73	2	1.59	159	64	25.3155	0	0	0	0	0	0	1	0	1	0	0	0	0	0	0	#NULL!	0	5	21	2	LON	4	1	13	3	10	#NULL!	1	1	0	#NULL!	1	#NULL!	#NULL!	0	0	1	1	7	yes	no
0	0	2	78	2	1.66	166	61	22.1367	0	0	0	0	0	0	0	0	0	1	0	0	0	0	0	0	0	1	77	2	ACH	1	0	34	21	13	#NULL!	#NULL!	#NULL!	#NULL!	#NULL!	#NULL!	#NULL!	#NULL!	1	1	1	2	6	yes	no
0	0	2	73	2	1.61	161	55	21.2183	0	0	0	0	0	0	1	0	0	0	0	0	0	0	0	0	0	1	53	2	CTC	5	1	11	4	7	1	2	#NULL!	0	#NULL!	#NULL!	#NULL!	#NULL!	1	1	1	2	9	yes	yes
0	0	2	65	1	1.7	170	70	24.2215	1	0	0	0	0	0	0	1	0	0	0	0	0	0	0	0	0	2	77	2	INT	2	1	34	12	22	3	1	#NULL!	0	#NULL!	1	#NULL!	#NULL!	1	0	1	1	6	yes	no
1	0	2	77	1	#NULL!	#NULL!	#NULL!	#NULL!	1	1	0	0	0	0	0	1	0	0	1	0	0	0	0	0	0	7	0	1	SEH	18	1	1	0	1	0	3	#NULL!	1	2	3	#NULL!	#NULL!	1	0	1	1	13	yes	yes
0	0	2	73	2	1.59	159	64	25.3155	0	0	0	0	0	0	0	0	0	0	0	0	0	0	0	0	0	0	98	2	ACH	1	1	8	1	7	0	1	#NULL!	0	#NULL!	#NULL!	#NULL!	#NULL!	1	1	1	1	1	yes	no
0	0	0	38	2	1.7	170	80	27.6817	0	0	0	0	0	0	0	0	0	0	0	0	0	0	0	#NULL!	0	0	98	1	SEH	18	1	2	1	1	0	1	#NULL!	0	#NULL!	#NULL!	#NULL!	#NULL!	0	0	1	1	1	yes	no
0	0	0	44	2	1.73	173	61	20.3816	0	0	0	0	0	0	0	0	0	0	0	0	0	0	0	#NULL!	0	0	98	2	NEU	8	0	11	1	10	#NULL!	#NULL!	#NULL!	#NULL!	#NULL!	#NULL!	#NULL!	#NULL!	0	0	0	0	1	no	no
0	0	0	59	1	1.8	180	73	22.5309	1	0	0	0	0	0	0	0	0	0	0	0	0	0	0	#NULL!	0	2	90	2	PSY	13	1	3	1	2	2	0	#NULL!	1	0	0	#NULL!	#NULL!	0	0	1	1	6	yes	no
0	0	0	65	1	1.8	180	105	32.4074	0	0	0	0	0	0	0	0	0	0	0	0	0	0	0	#NULL!	0	2	99	2	SST	16	1	3	1	2	0	1	#NULL!	0	#NULL!	#NULL!	#NULL!	#NULL!	0	0	1	1	3	no	no
0	0	1	56	2	1.56	156	83	34.1059	0	0	0	0	0	0	0	1	0	0	0	0	0	0	0	#NULL!	0	2	90	1	SEH	18	0	7	0	7	#NULL!	#NULL!	#NULL!	#NULL!	#NULL!	#NULL!	#NULL!	#NULL!	0	0	0	0	7	yes	no
0	0	0	67	1	1.88	188	67	18.9565	0	0	0	0	0	0	0	0	0	0	1	0	0	0	0	#NULL!	0	3	77	2	CTC	5	1	41	15	27	8	2	#NULL!	0	#NULL!	8	8	#NULL!	0	0	1	1	2	yes	yes
0	0	2	66	2	1.7	170	88.4	30.5882	0	0	1	0	0	0	0	0	0	0	0	0	0	0	0	0	0	4	2	1	SEH	18	1	60	1	59	0	2	#NULL!	0	#NULL!	3	#NULL!	#NULL!	1	1	1	2	4	yes	yes
0	0	0	72	1	1.7	170	86	29.7578	0	0	0	0	0	0	0	0	0	0	1	0	0	1	0	#NULL!	0	4	21	2	ACH	1	0	17	12	5	#NULL!	#NULL!	#NULL!	#NULL!	#NULL!	#NULL!	#NULL!	#NULL!	0	1	0	0	0	yes	yes
0	0	0	69	1	1.78	178	70	22.0932	0	0	1	0	0	0	0	0	0	0	0	0	0	0	0	#NULL!	0	5	21	2	MDL	9	1	33	2	31	5	1	#NULL!	1	1	1	1	#NULL!	0	0	1	1	1	no	no
0	0	0	62	1	1.7	170	70	24.2215	0	0	0	0	0	1	0	0	1	0	0	0	0	0	0	#NULL!	0	5	21	2	INT	2	0	8	1	7	#NULL!	#NULL!	#NULL!	#NULL!	#NULL!	#NULL!	#NULL!	#NULL!	0	0	0	0	3	no	no
0	0	0	73	1	1.76	176	100	32.2831	0	0	1	0	0	0	0	0	0	0	0	0	0	0	0	#NULL!	0	5	23	2	CTC	5	0	51	17	34	#NULL!	#NULL!	#NULL!	#NULL!	#NULL!	#NULL!	#NULL!	#NULL!	0	0	0	0	6	yes	yes
0	0	0	62	1	1.75	175	84	27.4286	2	0	0	0	0	0	1	1	0	1	1	0	0	0	0	#NULL!	0	7	0	1	SEH	18	1	2	1	1	1	1	#NULL!	0	#NULL!	#NULL!	#NULL!	#NULL!	0	0	1	1	3	yes	yes
0	0	0	88	2	1.65	165	62	22.7732	0	0	1	0	0	0	0	0	0	1	0	1	0	0	0	#NULL!	0	8	0	2	GER	6	0	34	6	28	#NULL!	#NULL!	#NULL!	#NULL!	#NULL!	#NULL!	#NULL!	#NULL!	0	0	0	0	5	yes	yes
1	1	2	79	2	1.6	160	94	36.7187	2	0	0	0	0	1	1	0	0	0	1	1	0	0	0	#NULL!	0	10	0	2	DIA	14	0	2	3	-1	#NULL!	#NULL!	#NULL!	#NULL!	#NULL!	#NULL!	#NULL!	#NULL!	0	0	0	0	2	yes	no
0	0	0	27	1	1.76	176	76	24.5351	0	0	0	0	0	0	0	0	0	0	0	0	0	0	0	#NULL!	0	0	98	2	LON	4	1	24	1	23	1	1	5	0	#NULL!	1	#NULL!	4	0	0	1	1	7	yes	yes
0	0	0	24	2	1.64	164	57	21.1927	0	0	0	0	0	0	0	0	0	0	0	0	0	0	0	#NULL!	0	0	98	2	INT	2	1	2	-7	9	0	2	#NULL!	0	#NULL!	#NULL!	#NULL!	#NULL!	0	0	1	1	4	yes	yes
0	0	0	35	2	1.72	172	114	38.5343	0	0	0	0	0	0	0	0	0	0	0	0	0	0	0	#NULL!	0	0	98	2	ACH	1	1	18	5	13	1	1	#NULL!	0	#NULL!	#NULL!	#NULL!	#NULL!	1	0	2	2	5	yes	yes
0	0	0	96	2	1.55	155	56	23.3091	1	0	0	0	0	0	0	0	0	1	0	0	0	0	0	#NULL!	0	6	2	2	INT	2	1	9	1	8	2	2	#NULL!	0	#NULL!	2	#NULL!	#NULL!	0	0	1	1	1	yes	yes
0	0	1	69	2	1.6	160	77	30.0781	1	0	0	0	0	1	0	0	1	0	0	0	0	0	0	#NULL!	0	7	0	1	SEH	18	1	24	0	24	1	3	#NULL!	0	#NULL!	3	#NULL!	#NULL!	0	0	1	1	1	yes	yes
0	0	0	72	2	1.8	180	85	26.2346	0	0	1	0	0	0	0	0	0	0	0	0	0	0	0	#NULL!	0	5	21	2	INT	2	1	8	1	7	7	1	30	0	#NULL!	1	30	30	0	0	1	1	5	yes	yes
0	0	0	78	1	1.77	177	92	29.3658	0	0	0	0	0	0	1	1	0	0	0	0	0	0	0	#NULL!	0	5	21	1	INT/SEH	2	1	7	1	6	0	4	#NULL!	0	#NULL!	#NULL!	#NULL!	#NULL!	0	0	1	0	1	yes	yes
0	0	0	55	1	1.85	185	95	27.7575	1	0	0	0	0	0	0	0	0	0	0	0	0	0	0	#NULL!	0	2	96	1	SEH	18	1	2	1	1	0	1	#NULL!	0	#NULL!	#NULL!	#NULL!	#NULL!	0	0	1	1	3	yes	yes
0	0	0	63	1	1.88	188	68	19.2395	0	0	0	1	0	0	0	0	1	1	0	0	0	0	0	#NULL!	0	10	0	1	SEH	18	1	5	1	5	0	1	1	0	#NULL!	#NULL!	#NULL!	#NULL!	0	0	1	1	2	yes	yes
0	0	0	48	1	1.72	172	70	23.6614	0	0	0	0	0	0	0	0	0	0	0	0	0	0	0	#NULL!	0	0	98	1	INT	2	1	1	1	1	0	1	#NULL!	0	#NULL!	#NULL!	#NULL!	#NULL!	0	0	1	1	4	yes	yes
0	0	0	42	2	1.81	181	78	23.8088	0	0	0	0	0	0	0	0	1	0	0	0	0	0	0	#NULL!	0	1	96	1	SEH	18	1	2	1	1	1	1	#NULL!	0	#NULL!	#NULL!	#NULL!	#NULL!	0	0	1	1	4	yes	yes
0	0	0	62	1	1.86	186	141	40.7562	2	0	0	0	0	0	0	0	0	0	0	0	0	0	0	#NULL!	0	4	53	2	ACH	1	1	12	1	11	0	1	#NULL!	1	1	#NULL!	#NULL!	#NULL!	0	0	1	1	5	yes	yes
0	0	0	91	2	1.58	158	64	25.6369	0	0	0	0	0	0	0	0	0	0	0	0	0	0	0	#NULL!	0	4	53	1	SEH	18	0	3	1	2	#NULL!	#NULL!	#NULL!	#NULL!	#NULL!	#NULL!	#NULL!	#NULL!	0	0	0	0	1	yes	yes
0	0	0	74	1	1.72	172	64	21.6333	0	0	1	0	0	0	0	1	1	0	0	0	0	0	0	#NULL!	0	7	0	1	SEH	18	1	27	1	26	3	1	#NULL!	0	#NULL!	1	2	#NULL!	0	0	1	1	1	yes	yes
0	0	0	79	2	1.59	159	53	20.9644	0	0	0	1	0	1	0	0	0	1	0	0	0	0	0	#NULL!	0	12	0	2	INT	2	1	33	23	10	4	1	#NULL!	0	#NULL!	1	1	#NULL!	0	0	1	1	3	yes	no
0	0	0	44	2	1.63	163	97	36.5087	0	0	0	0	0	0	0	0	1	0	0	0	0	0	0	#NULL!	0	1	96	2	ACH	1	1	33	3	30	24	1	16	0	#NULL!	8	8	#NULL!	0	0	1	1	4	yes	yes
0	0	0	74	1	1.75	175	70	22.8571	1	0	0	0	0	0	0	0	0	0	1	0	0	0	0	#NULL!	0	5	21	2	NEU	8	0	7	1	6	#NULL!	#NULL!	#NULL!	#NULL!	#NULL!	#NULL!	#NULL!	#NULL!	0	0	0	0	4	yes	yes
0	0	0	86	2	1.63	163	70	26.3465	0	0	0	0	0	0	0	0	1	0	0	0	0	0	0	#NULL!	0	5	21	2	LON	4	1	27	2	26	0	1	13	0	#NULL!	1	13	13	0	0	1	1	5	yes	yes
0	0	0	68	2	1.75	175	51	16.6531	0	0	1	0	0	1	0	0	0	0	0	0	0	0	0	#NULL!	0	6	2	1	SEH	18	1	6	0	6	2	1	1	0	#NULL!	1	2	1	0	0	1	1	11	yes	yes
0	0	0	67	1	1.8	180	97	29.9383	2	0	0	0	0	1	1	1	0	0	1	0	0	0	0	#NULL!	0	9	0	2	CTC	5	1	62	55	7	3	1	#NULL!	1	10	1	#NULL!	#NULL!	0	0	1	1	5	yes	no
0	0	0	31	2	1.75	175	138	45.0612	0	0	0	0	0	0	0	0	0	0	0	0	0	0	0	#NULL!	0	0	98	1	SEH	18	1	1	1	0	0	1	#NULL!	0	#NULL!	#NULL!	#NULL!	#NULL!	0	0	1	1	1	yes	yes
0	0	0	27	1	#NULL!	#NULL!	#NULL!	#NULL!	0	0	0	0	0	0	0	0	0	0	0	0	0	0	0	#NULL!	0	0	98	1	SEH	18	1	1	1	0	0	1	#NULL!	0	#NULL!	#NULL!	#NULL!	#NULL!	0	0	1	1	5	yes	yes
0	0	0	52	2	1.69	169	51	17.8565	0	0	0	0	0	0	0	0	0	0	0	0	0	0	0	#NULL!	0	0	98	1	SEH	18	1	0	0	0	0	1	#NULL!	0	#NULL!	#NULL!	#NULL!	#NULL!	0	0	1	1	3	yes
0	0	0	33	2	1.72	172	82	27.7177	1	0	0	0	0	0	0	0	0	0	0	0	0	0	0	#NULL!	0	4	53	2	CTC	5	1	10	4	6	4	1	#NULL!	0	#NULL!	1	1	#NULL!	0	1	1	1	4	yes
0	0	0	47	1	1.72	172	62	20.9573	0	0	0	1	0	0	0	0	0	0	0	0	0	0	0	#NULL!	0	9	0	1	SEH	18	1	16	1	15	2	1	#NULL!	1	1	3	3	#NULL!	0	0	1	1	4	yes	yes
0	0	0	83	1	1.82	182	84	25.3593	0	0	0	1	0	0	0	0	0	0	0	0	0	0	0	#NULL!	0	10	2	2	INT	2	1	35	1	34	0	2	#NULL!	0	#NULL!	#NULL!	#NULL!	#NULL!	0	0	1	1	4	yes	yes
0	0	1	60	2	1.62	162	47	17.9089	0	1	0	0	0	0	0	0	1	0	0	0	0	0	0	#NULL!	0	4	53	2	LON	4	0	5	3	2	#NULL!	#NULL!	#NULL!	#NULL!	#NULL!	#NULL!	#NULL!	#NULL!	0	0	0	0	8	no	yes
0	0	1	76	1	1.8	180	80	24.6914	2	0	0	0	0	0	0	0	0	0	0	1	0	0	0	#NULL!	1	7	0	1	SEH	18	1	6	1	5	0	1	#NULL!	0	#NULL!	1	#NULL!	#NULL!	0	0	1	1	1	yes	yes
0	0	0	35	1	1.7	170	75	25.9516	0	0	0	0	0	0	0	0	0	0	0	0	0	0	0	#NULL!	0	0	98	1	SEH	18	0	0	1	-1	#NULL!	#NULL!	#NULL!	#NULL!	#NULL!	#NULL!	#NULL!	#NULL!	0	0	0	0	1	yes	yes
0	0	0	60	2	1.78	178	55	17.3589	0	0	0	0	0	0	0	0	0	0	0	0	0	0	0	#NULL!	0	2	96	2	LON	4	1	15	14	1	1	1	#NULL!	1	1	1	#NULL!	#NULL!	0	0	2	2	9	yes	yes
0	0	0	68	2	1.65	165	58	21.3039	0	0	0	0	0	0	0	0	1	0	0	0	0	0	0	#NULL!	0	3	77	2	CAR	3	1	15	1	14	3	1	#NULL!	0	#NULL!	1	#NULL!	#NULL!	0	0	1	1	3	yes	yes
0	0	0	20	1	#NULL!	#NULL!	#NULL!	#NULL!	0	0	0	0	0	0	0	0	0	0	0	0	0	0	0	#NULL!	0	0	98	1	SEH	18	1	0	0	0	1	1	#NULL!	0	#NULL!	#NULL!	#NULL!	#NULL!	0	0	1	1	2	yes	yes
0	0	0	45	1	1.8	180	120	37.037	0	0	0	0	0	0	0	0	0	0	0	0	0	0	0	#NULL!	0	0	98	1	SEH	18	1	6	0	6	4	1	1	0	#NULL!	1	1	1	0	0	1	1	8	yes
0	0	0	53	1	1.85	185	85	24.8356	0	0	0	0	0	0	0	0	1	0	0	0	0	0	0	#NULL!	0	2	96	2	LON	4	1	12	1	11	4	1	8	0	#NULL!	8	8	8	0	0	1	1	9	yes	yes
1	1	1	76	2	1.63	163	77	28.9811	1	0	0	0	0	0	0	1	0	0	0	0	0	0	0	#NULL!	0	5	21	1	SEH	18	1	1	1	0	0	1	1	0	#NULL!	#NULL!	#NULL!	#NULL!	0	0	1	1	8	yes	yes
1	1	2	86	2	1.65	165	74	27.1809	1	0	1	0	0	0	0	0	0	0	0	0	0	0	0	#NULL!	0	7	0	2	INT	2	0	45	45	0	#NULL!	#NULL!	#NULL!	0	#NULL!	#NULL!	#NULL!	#NULL!	0	0	0	0	8	yes
0	0	0	64	1	1.71	171	94	32.1466	0	0	0	0	0	0	0	1	0	0	0	0	0	0	0	#NULL!	0	3	77	2	CAR	3	1	0	0	0	0	2	#NULL!	0	#NULL!	#NULL!	#NULL!	#NULL!	0	0	1	1	1	yes	yes
0	0	0	71	2	1.64	164	70	26.0262	0	0	0	0	0	0	0	0	0	0	0	0	0	0	0	#NULL!	0	3	77	1	SEH	18	1	53	1	52	40	2	2	0	#NULL!	2	2	2	0	0	1	1	3	yes	yes
0	0	0	70	2	1.6	160	65	25.3906	0	0	1	0	0	0	0	0	0	0	0	0	0	0	0	#NULL!	0	5	21	1	SEH	18	1	1	0	1	1	1	#NULL!	0	#NULL!	#NULL!	#NULL!	#NULL!	0	0	1	1	0	yes	yes
0	0	0	59	1	1.8	180	73	22.5309	1	0	0	0	0	0	0	0	0	0	0	0	0	0	0	#NULL!	0	2	90	2	PSY	13	0	6	5	1	#NULL!	#NULL!	#NULL!	#NULL!	#NULL!	#NULL!	#NULL!	#NULL!	1	1	1	1	4	yes	yes
0	0	0	72	1	1.7	170	86	29.7578	0	0	0	0	0	0	0	0	0	0	1	0	0	1	0	#NULL!	0	4	21	2	ACH	1	0	17	10	7	#NULL!	#NULL!	#NULL!	#NULL!	#NULL!	#NULL!	#NULL!	#NULL!	1	1	0	0	1	yes	yes
0	0	0	73	2	1.65	165	59	21.6713	0	0	0	0	0	0	0	0	1	0	1	0	0	0	0	#NULL!	0	5	21	1	SEH	18	0	13	1	12	#NULL!	#NULL!	#NULL!	#NULL!	#NULL!	#NULL!	#NULL!	#NULL!	0	0	0	0	7	yes	yes
0	0	0	36	2	1.73	173	90	30.0712	0	0	0	0	0	0	0	0	0	0	0	0	0	0	0	#NULL!	0	0	98	2	ACH	1	1	6	0	6	6	1	#NULL!	1	1	1	#NULL!	#NULL!	1	0	2	2	4	yes	yes
0	0	0	44	2	1.7	170	72	24.9135	0	0	0	0	0	0	1	0	1	0	0	0	0	0	0	#NULL!	0	2	96	2	INT	2	1	6	1	5	5	1	#NULL!	0	#NULL!	1	#NULL!	#NULL!	1	0	2	2	10	yes	yes
0	0	0	61	2	1.64	164	53	19.7055	0	0	0	0	0	0	0	0	0	0	0	0	0	0	0	#NULL!	0	2	90	2	INT	2	1	19	4	15	5	1	22	1	1	1	#NULL!	22	0	0	1	1	6	yes	yes
0	0	0	75	2	1.62	162	62	23.6244	0	0	1	0	0	0	0	1	0	1	0	0	0	0	0	#NULL!	0	4	0	2	URO	10	1	9	2	7	0	1	#NULL!	0	#NULL!	#NULL!	#NULL!	#NULL!	0	0	2	2	3	no	yes
0	0	0	76	1	1.84	184	85	25.1063	0	0	1	0	0	0	0	0	1	0	0	0	0	0	0	#NULL!	0	6	2	2	ACH	1	1	66	11	55	1	1	#NULL!	1	1	#NULL!	#NULL!	#NULL!	1	0	2	2	7	yes	yes
0	0	0	77	1	1.73	173	73	24.3911	0	0	0	0	0	0	1	1	0	0	1	0	0	0	0	#NULL!	0	6	2	2	LON	4	0	7	0	7	#NULL!	#NULL!	#NULL!	#NULL!	#NULL!	#NULL!	#NULL!	#NULL!	0	0	0	0	5	yes	yes
0	0	0	69	2	1.73	173	123	41.0973	0	0	0	0	0	0	0	0	0	0	0	0	0	0	0	#NULL!	0	0	98	2	CTC	5	1	2	1	1	1	1	#NULL!	1	1	1	#NULL!	#NULL!	0	0	1	1	5	yes	yes
0	0	0	43	2	1.76	176	97	31.3146	0	0	0	0	0	0	0	0	0	0	0	0	0	0	0	#NULL!	0	0	98	2	ACH	1	1	3	3	0	0	1	#NULL!	0	#NULL!	#NULL!	#NULL!	#NULL!	0	0	1	1	2	yes	yes
0	0	0	48	1	1.76	176	63	20.3383	1	0	0	0	0	1	0	0	0	0	0	0	0	0	0	#NULL!	0	3	77	1	SEH	18	0	2	0	2	#NULL!	#NULL!	#NULL!	#NULL!	#NULL!	#NULL!	#NULL!	#NULL!	0	0	0	0	7	no
0	0	0	78	2	1.6	160	62	24.2187	0	0	0	0	0	0	0	0	1	1	0	0	0	0	0	#NULL!	0	5	21	2	ACH	1	1	17	6	11	2	1	#NULL!	1	1	1	#NULL!	#NULL!	0	0	1	1	7	yes	yes
0	0	0	83	1	1.6	160	51	19.9219	0	0	0	0	0	0	0	0	0	0	0	0	0	0	0	#NULL!	0	4	53	2	ACH	1	0	20	10	10	#NULL!	#NULL!	#NULL!	#NULL!	#NULL!	#NULL!	#NULL!	#NULL!	0	0	0	0	1	no
0	0	0	80	1	1.8	180	70	21.6049	0	0	1	0	0	0	0	0	0	0	0	0	0	0	0	#NULL!	0	6	2	2	URO	10	0	62	27	35	#NULL!	#NULL!	#NULL!	#NULL!	#NULL!	#NULL!	#NULL!	#NULL!	0	0	0	0	0	yes	yes
0	0	0	79	1	1.68	168	68	24.093	1	0	1	0	0	0	1	0	1	0	0	0	0	0	0	#NULL!	0	8	0	2	CTC	5	1	15	3	12	2	3	#NULL!	0	#NULL!	#NULL!	#NULL!	-41	0	0	1	1	8	yes	yes
0	0	0	80	1	1.72	172	65	21.9713	0	0	0	1	0	0	0	0	0	0	0	0	0	0	0	#NULL!	0	9	0	2	URO	10	0	4	1	3	#NULL!	#NULL!	#NULL!	#NULL!	#NULL!	#NULL!	#NULL!	#NULL!	0	0	0	0	10	yes	yes
1	1	2	51	1	1.82	182	82	24.7555	0	0	1	0	0	0	0	0	0	0	0	0	0	0	0	#NULL!	0	3	#NULL!	2	INT	2	1	2	2	0	0	1	#NULL!	1	#NULL!	1	#NULL!	#NULL!	1	0	1	1	7	yes	yes
0	0	0	74	1	1.63	163	80	30.1103	1	0	1	0	0	1	1	1	1	0	1	0	0	0	0	#NULL!	0	12	0	1	SEH	18	1	5	1	4	2	1	#NULL!	0	#NULL!	#NULL!	#NULL!	#NULL!	0	0	1	1	3	yes	yes
0	0	0	45	1	1.93	193	180	48.3234	0	0	0	0	0	0	0	0	0	0	0	0	0	0	0	#NULL!	0	0	98	2	ACH	1	1	86	35	51	30	2	20	1	2	10	14	14	0	0	1	1	7	yes	yes
0	0	1	61	2	1.5	150	40	17.7778	0	0	1	0	0	0	0	0	1	1	0	0	0	0	0	#NULL!	0	6	2	2	LON	4	1	2	0	2	2	1	#NULL!	0	#NULL!	#NULL!	#NULL!	#NULL!	0	0	1	1	5	yes	yes
0	0	1	52	2	1.7	170	70	24.2215	0	0	1	0	0	0	0	0	0	0	0	0	0	0	0	#NULL!	0	3	77	2	ACH	1	1	74	59	15	2	4	#NULL!	1	4	#NULL!	#NULL!	#NULL!	0	0	1	1	5	yes	yes
0	0	0	61	1	1.76	176	75	24.2123	0	0	0	0	0	0	1	1	1	0	0	0	0	0	0	#NULL!	0	5	21	1	CAR	3	1	4	0	4	1	1	1	0	#NULL!	#NULL!	1	#NULL!	0	0	1	1	6	yes	yes
0	0	0	82	1	1.74	174	77	25.4327	0	0	0	0	0	0	0	0	0	0	1	0	0	0	0	#NULL!	0	5	21	2	NEU	8	0	39	23	16	#NULL!	#NULL!	#NULL!	#NULL!	#NULL!	#NULL!	#NULL!	#NULL!	0	0	0	0	10	yes	yes
0	0	0	57	1	1.82	182	109	32.9067	1	0	1	0	0	1	0	0	0	0	0	0	0	0	0	#NULL!	0	6	2	2	URO	10	0	12	5	7	#NULL!	#NULL!	#NULL!	#NULL!	#NULL!	#NULL!	#NULL!	#NULL!	0	0	0	0	4	yes	yes
0	0	0	71	1	1.8	180	92	28.3951	1	0	0	0	0	0	0	0	0	0	0	0	0	0	0	#NULL!	0	4	53	2	ACH	1	1	10	4	6	1	1	#NULL!	0	#NULL!	#NULL!	#NULL!	#NULL!	0	0	1	1	5	yes	yes
0	0	0	62	1	1.8	180	66	20.3704	0	0	1	0	0	1	0	0	0	0	0	0	0	0	0	#NULL!	0	6	2	2	MDL	9	0	19	20	-1	#NULL!	#NULL!	#NULL!	#NULL!	#NULL!	#NULL!	#NULL!	#NULL!	0	0	0	0	0	yes	yes
0	0	0	81	1	1.65	165	60	22.0386	1	0	1	0	0	0	0	1	0	0	0	0	0	0	0	#NULL!	0	8	0	1	SEH	18	1	10	0	10	1	1	#NULL!	0	#NULL!	#NULL!	#NULL!	#NULL!	0	0	1	1	5	yes	yes
0	0	0	61	2	1.66	166	84	30.4834	0	0	0	0	0	0	0	0	0	0	0	0	0	0	0	#NULL!	0	2	96	1	SEH	18	0	6	1	6	#NULL!	#NULL!	#NULL!	#NULL!	#NULL!	#NULL!	#NULL!	#NULL!	0	0	0	0	6	yes	yes
0	0	0	70	1	1.75	175	100	32.6531	0	0	0	0	0	0	0	0	0	0	0	0	0	0	0	#NULL!	0	3	77	2	LON	4	1	20	2	18	18	0	34	0	#NULL!	34	225	34	0	0	1	1	4	yes	yes
0	0	1	80	1	1.76	176	92	29.7004	0	0	0	0	0	0	0	0	0	0	0	0	0	0	0	#NULL!	0	4	53	2	NEU	8	0	48	29	19	#NULL!	#NULL!	#NULL!	#NULL!	#NULL!	#NULL!	#NULL!	#NULL!	0	0	0	0	5	yes	no
0	0	0	50	1	1.75	175	97	31.6735	2	0	0	0	0	1	0	0	0	0	0	0	0	0	0	#NULL!	0	5	21	1	SEH	18	0	12	0	12	#NULL!	#NULL!	#NULL!	#NULL!	#NULL!	#NULL!	#NULL!	#NULL!	0	0	0	0	6	yes	yes
0	0	0	85	2	1.65	165	70	25.7117	0	0	0	0	0	0	0	0	1	1	1	0	0	0	0	#NULL!	0	7	0	1	SEH	18	1	5	0	5	4	1	2	0	#NULL!	2	#NULL!	2	0	0	1	1	2	yes	yes
0	0	0	80	2	1.6	160	65	25.3906	2	0	0	0	0	0	0	0	0	1	1	0	0	0	0	#NULL!	0	8	0	2	ACH	1	0	49	19	30	#NULL!	#NULL!	#NULL!	#NULL!	#NULL!	#NULL!	#NULL!	#NULL!	0	0	0	0	8	yes	yes
0	0	0	85	2	1.68	168	72	25.5102	1	0	0	0	0	0	0	0	0	0	0	0	0	0	0	#NULL!	0	5	21	2	ACH	1	0	34	3	31	#NULL!	#NULL!	#NULL!	#NULL!	#NULL!	#NULL!	#NULL!	#NULL!	0	0	0	0	4	no	yes
0	0	0	66	1	1.81	181	82	25.0298	0	0	1	0	0	0	0	0	1	0	0	0	0	0	0	#NULL!	0	5	21	2	LON	4	1	7	1	6	6	1	3	1	#NULL!	3	3	3	0	0	1	1	9	yes	yes
0	0	0	58	2	1.68	168	65	23.03	0	0	1	0	0	0	0	0	1	0	1	0	0	0	0	#NULL!	0	5	21	2	CTC	5	0	5	3	2	#NULL!	#NULL!	#NULL!	#NULL!	#NULL!	#NULL!	#NULL!	#NULL!	0	0	0	0	5	no
0	0	1	60	1	1.69	169	95	33.2621	1	0	0	0	0	0	0	0	1	0	0	0	0	0	0	0	0	2	53	2	LON	4	0	6	2	4	#NULL!	#NULL!	#NULL!	#NULL!	#NULL!	#NULL!	#NULL!	#NULL!	0	0	0	0	3	yes	yes
0	0	0	70	1	1.67	167	76	27.2509	0	0	0	0	0	0	0	0	1	0	0	0	0	0	0	0	1	2	21	2	CAR	3	1	3	1	2	#NULL!	9	#NULL!	1	#NULL!	#NULL!	#NULL!	#NULL!	1	1	0	1	5	no	no
0	0	1	92	1	1.65	165	75	27.5482	0	0	0	0	0	0	0	1	0	0	1	0	0	0	0	0	0	2	2	2	GER	6	0	3	1	2	#NULL!	#NULL!	#NULL!	#NULL!	#NULL!	#NULL!	#NULL!	#NULL!	0	0	0	0	5	yes	yes
0	0	1	74	2	1.56	156	70	28.764	1	0	1	0	0	0	1	1	0	1	0	0	0	0	0	0	0	9	0	2	ACH	1	0	14	4	10	#NULL!	#NULL!	#NULL!	#NULL!	#NULL!	#NULL!	#NULL!	#NULL!	0	0	0	0	2	no	no
0	0	0	58	1	1.75	175	77	25.1429	0	0	0	0	0	0	0	0	1	0	0	0	0	0	0	#NULL!	0	2	90	1	SEH	18	1	2	3	-1	7	1	1	1	1	1	1	1	0	0	1	1	3	yes	yes
0	0	2	61	2	1.62	162	47.3	18.0232	0	0	1	0	0	0	0	0	0	0	0	0	0	0	0	0	0	4	77	2	INT	2	1	6	3	3	0	1	#NULL!	0	#NULL!	#NULL!	#NULL!	#NULL!	1	0	1	1	5	yes	yes
0	0	0	66	2	1.7	170	88	30.4498	0	0	1	0	0	0	0	0	0	0	0	0	0	0	0	0	0	4	2	2	INT	2	0	60	3	57	#NULL!	#NULL!	#NULL!	#NULL!	#NULL!	#NULL!	#NULL!	#NULL!	0	1	1	2	7	no	yes
0	0	2	67	1	1.84	184	71	20.9712	0	0	1	0	0	0	0	0	0	0	1	0	0	0	0	0	0	5	53	2	ACH	1	1	22	6	16	1	3	#NULL!	0	#NULL!	#NULL!	#NULL!	#NULL!	1	1	1	2	7	yes	yes
0	0	1	83	1	1.76	176	86	27.7634	0	0	1	0	0	0	0	0	1	0	0	0	0	0	0	0	0	7	0	2	LON	4	0	11	1	10	#NULL!	#NULL!	#NULL!	#NULL!	#NULL!	#NULL!	#NULL!	#NULL!	0	0	0	0	7	yes	yes
0	0	0	46	1	1.69	169	59	20.6575	2	0	0	0	0	0	0	0	0	0	0	0	0	0	0	#NULL!	0	2	90	1	SEH	18	1	1	1	1	1	0	#NULL!	0	#NULL!	#NULL!	#NULL!	#NULL!	0	0	1	1	2
0	0	0	62	1	1.6	160	72	28.125	0	0	0	0	0	0	0	0	0	0	0	0	0	0	0	#NULL!	0	2	90	2	INT	2	0	11	1	10	#NULL!	#NULL!	#NULL!	#NULL!	#NULL!	#NULL!	#NULL!	#NULL!	0	0	0	0	7	yes	no
0	0	0	56	1	#NULL!	#NULL!	#NULL!	#NULL!	0	0	1	0	0	0	0	0	0	0	0	0	0	0	0	#NULL!	0	3	77	2	ACH	1	1	22	5	17	9	1	79	1	1	1	79	79	0	0	1	1	7	yes	yes
0	0	2	77	1	1.6	160	58.9	23.0078	0	0	0	0	0	1	0	0	0	0	0	0	0	0	0	0	0	2	0	2	INT	2	1	29	1	28	21	1	1	1	#NULL!	1	1	1	1	0	1	1	6	yes	yes
0	0	0	57	1	1.94	194	97	25.7732	0	0	1	0	0	0	0	1	1	0	0	0	0	0	0	#NULL!	0	5	21	2	ACH	1	0	43	4	40	#NULL!	#NULL!	#NULL!	#NULL!	#NULL!	#NULL!	#NULL!	#NULL!	1	1	0	2	2	yes	yes
0	0	0	49	1	1.8	180	75	23.1481	0	0	0	0	0	0	0	1	0	0	0	0	0	0	0	#NULL!	0	1	96	1	SEH	18	1	4	1	3	3	2	#NULL!	0	#NULL!	#NULL!	#NULL!	#NULL!	0	0	1	1	13	yes	yes
0	0	1	77	1	1.73	173	70	23.3887	0	0	0	0	0	0	1	1	0	0	1	0	0	0	0	#NULL!	0	6	2	2	LON	4	0	7	5	2	#NULL!	#NULL!	#NULL!	#NULL!	#NULL!	#NULL!	#NULL!	#NULL!	0	0	0	0	5	yes	yes
0	0	0	79	2	1.62	162	50	19.052	1	0	0	0	0	0	0	0	1	0	0	0	0	0	0	#NULL!	0	6	2	1	SEH/LONG	4	1	10	1	9	2	1	#NULL!	1	1	1	#NULL!	#NULL!	0	0	1	1	1	yes	no
0	0	0	29	2	1.62	162	55	20.9572	2	0	0	0	0	0	0	0	0	0	0	0	0	0	0	#NULL!	0	2	90	1	SEH/INT	2	1	5	0	5	0	6	#NULL!	0	#NULL!	#NULL!	#NULL!	#NULL!	0	0	1	1	2	yes	yes
1	1	2	62	2	1.67	167	90	32.2708	0	0	0	0	0	0	0	0	0	0	0	0	0	1	0	#NULL!	0	2	77	2	MDL	9	1	48	47	1	1	1	3	0	#NULL!	3	3	3	0	0	1	1	5	no	no
0	0	0	39	1	1.74	174	83	27.4145	0	0	0	0	0	0	0	0	0	0	0	0	0	0	0	#NULL!	0	0	98	2	INT	2	0	13	12	1	#NULL!	#NULL!	#NULL!	#NULL!	#NULL!	#NULL!	#NULL!	#NULL!	2	2	0	0	3	no
0	0	0	55	1	1.62	162	70	26.6728	0	0	0	0	0	0	0	1	0	0	0	0	0	0	0	#NULL!	0	2	96	1	SEH	18	1	0	1	-1	-1	1	#NULL!	0	#NULL!	#NULL!	#NULL!	#NULL!	0	0	1	1	1	yes	yes
1	1	2	77	1	1.7	170	60	20.7612	0	1	0	0	0	0	0	0	1	0	1	0	0	0	0	#NULL!	0	4	53	2	MDL	9	1	13	13	0	-1826	1	#NULL!	0	#NULL!	3	3	5	0	0	1	1	1	yes	yes
0	0	1	77	1	1.8	180	82	25.3086	1	0	0	0	0	0	1	0	0	0	0	0	0	0	0	#NULL!	0	5	21	2	LON	4	1	28	9	19	19	0	25	0	0	0	25	25	0	0	1	1	6	no
1	1	1	71	2	1.54	154	74	31.2026	0	0	0	1	0	0	0	0	0	0	0	0	0	0	0	#NULL!	0	9	0	1	SEH	18	0	2	1	1	#NULL!	#NULL!	#NULL!	#NULL!	#NULL!	#NULL!	#NULL!	#NULL!	0	0	0	0	1	yes	yes
0	0	0	43	2	#NULL!	#NULL!	#NULL!	#NULL!	0	0	0	0	0	0	0	0	0	0	0	0	0	0	0	#NULL!	0	0	98	1	SEH	18	1	0	0	0	0	1	#NULL!	0	#NULL!	#NULL!	#NULL!	#NULL!	0	0	1	1	2	yes	yes
0	0	0	31	1	1.7	170	68	23.5294	0	0	0	0	0	0	0	0	0	0	0	0	0	0	0	#NULL!	0	0	98	2	NEU	8	0	14	12	2	#NULL!	#NULL!	#NULL!	#NULL!	#NULL!	#NULL!	#NULL!	#NULL!	0	0	0	0	6	yes	yes
0	0	0	56	1	1.73	173	78	26.0617	0	0	0	0	0	0	0	0	0	0	0	0	0	0	0	#NULL!	0	1	96	2	CTC	5	0	19	7	12	#NULL!	#NULL!	#NULL!	#NULL!	#NULL!	#NULL!	#NULL!	#NULL!	0	0	0	0	3	no
0	0	0	69	1	1.7	170	130	44.9827	0	0	0	0	0	0	0	0	0	0	0	0	0	1	0	#NULL!	0	2	77	2	LON	4	1	18	3	15	0	1	#NULL!	0	#NULL!	1	#NULL!	#NULL!	0	0	1	1	1	yes	yes
0	0	0	72	1	1.88	188	84	23.7664	0	0	0	0	0	0	0	0	0	0	1	0	0	0	0	#NULL!	0	4	53	2	CTC	5	1	60	31	29	1	1	#NULL!	0	#NULL!	#NULL!	#NULL!	#NULL!	0	0	1	1	1	yes	yes
0	0	0	76	2	1.7	170	71	24.5675	0	0	0	0	0	0	0	0	0	0	0	1	0	0	0	#NULL!	0	4	53	2	GER	6	0	8	3	5	#NULL!	#NULL!	#NULL!	#NULL!	#NULL!	#NULL!	#NULL!	#NULL!	0	0	0	0	5	yes	yes
0	0	0	81	1	1.75	175	60	19.5918	0	0	0	0	0	0	0	0	1	0	1	0	0	0	0	#NULL!	0	6	2	1	SEH	18	1	9	0	9	2	1	#NULL!	0	#NULL!	#NULL!	#NULL!	#NULL!	0	0	1	1	5	yes	yes
0	0	0	75	1	1.64	164	77	28.6288	0	0	1	0	0	1	0	0	0	0	1	0	0	0	0	#NULL!	0	8	0	1	SEH	18	1	2	0	2	0	1	#NULL!	0	#NULL!	#NULL!	#NULL!	#NULL!	0	0	1	1	1	yes	yes
0	0	0	67	2	1.65	165	94	34.5271	1	0	0	0	0	0	0	0	0	0	0	0	0	0	0	#NULL!	0	3	77	2	ACH	1	1	22	5	17	8	1	13	0	#NULL!	13	13	13	0	0	1	1	5	yes	yes
0	0	0	67	2	1.65	165	97	35.629	1	0	0	0	0	0	0	0	0	0	0	0	0	0	0	#NULL!	0	3	77	2	ACH	1	0	22	3	19	#NULL!	#NULL!	#NULL!	#NULL!	#NULL!	#NULL!	#NULL!	#NULL!	0	0	0	0	5	yes
0	0	0	76	1	1.83	183	127	37.9229	2	0	0	0	0	0	0	0	1	0	0	0	0	1	0	#NULL!	0	6	0	1	SEH	18	1	1	1	0	0	1	#NULL!	0	#NULL!	#NULL!	#NULL!	#NULL!	0	0	1	1	1	yes
0	0	0	66	1	1.71	171	87	29.7527	0	0	0	1	0	0	0	0	0	0	1	0	0	0	0	#NULL!	0	9	0	1	SEH	18	1	0	0	0	0	2	#NULL!	0	#NULL!	#NULL!	#NULL!	#NULL!	0	0	1	1	3	yes
0	0	0	38	1	1.81	181	74	22.5878	0	0	0	0	0	0	0	0	0	0	0	0	0	0	0	#NULL!	0	0	98	1	INT/SEH	2	1	3	1	2	2	1	2	0	#NULL!	2	2	1	0	0	1	1	2	yes	yes
0	0	0	36	2	1.53	153	43	18.369	0	0	0	0	0	0	0	0	0	0	0	0	0	0	0	#NULL!	0	1	98	1	SEH	18	1	7	1	6	0	2	#NULL!	0	#NULL!	#NULL!	#NULL!	#NULL!	0	0	1	1	5	yes	yes
0	0	1	71	1	1.8	180	76	23.4568	0	0	0	0	0	0	0	0	0	1	1	0	1	0	0	#NULL!	0	7	0	2	ACH	1	1	2	0	2	0	1	#NULL!	0	#NULL!	#NULL!	#NULL!	#NULL!	0	0	1	1	3	yes	yes
0	0	1	85	2	#NULL!	#NULL!	#NULL!	#NULL!	0	0	0	0	0	0	0	0	1	1	1	0	0	0	0	#NULL!	0	7	0	2	INT	2	0	21	2	19	#NULL!	#NULL!	#NULL!	#NULL!	#NULL!	#NULL!	#NULL!	#NULL!	0	0	0	0	8	yes	yes
0	0	0	88	1	1.75	175	100	32.6531	1	0	1	0	0	0	0	1	0	0	0	0	0	0	0	#NULL!	0	8	0	2	INT	2	1	17	0	17	5	1	#NULL!	0	#NULL!	#NULL!	#NULL!	#NULL!	0	0	1	1	9	yes	yes
1	1	1	88	1	1.75	175	100	32.6531	1	0	1	0	0	0	0	1	0	0	0	0	0	0	0	#NULL!	0	8	0	2	INT	2	0	17	16	1	#NULL!	#NULL!	#NULL!	0	#NULL!	#NULL!	#NULL!	#NULL!	0	0	0	0	7	yes	yes
0	0	0	70	2	#NULL!	#NULL!	85	#NULL!	1	0	0	0	0	0	1	0	1	1	0	0	0	0	0	#NULL!	0	7	0	2	NEU	8	1	1	1	0	0	1	#NULL!	0	#NULL!	#NULL!	#NULL!	#NULL!	0	0	1	1	6	yes	yes
[truncated: 101 more columns]
